# Supplementary material for: Does music counteract mental fatigue? A systematic review
Source: PLoS One. 2025 Jan 3;20(1):e0316252. doi: 10.1371/journal.pone.0316252 (PMC11698372; doi:10.1371/journal.pone.0316252)
Supplement: S1 File — (XLSX) [file pone.0316252.s002.xlsx]

## Sheet: Sheet1
NO.	Inclusion (I)/exclusion (E)	Reason of Inclusion/exclusion	Name of extractors and date of data extraction	Authors and publication years	Article Title
1	E	Not relevant	C.D and H.S.; December 18, 2023	Bell, L., A. Whyte, C. Duysburgh, M. Marzorati, P. Van den Abbeele, R. Le Cozannet, P. Fança-Berthon, E. Fromentin and C. Williams (2022).	A randomized, placebo-controlled trial investigating the acute and chronic benefits of American Ginseng (Cereboost®) on mood and cognition in healthy young adults, including in vitro investigation of gut microbiota changes as a possible mechanism of action.
2	E	Not relevant	C.D and H.S.; December 18, 2023	Ross, A. (2022). Discus intervertebralis suis. Materia Medica of New and Old Homeopathic Medicines: Third Edition: 107-110.
3	E	Not relevant	C.D and H.S.; December 18, 2023	Barnhart, W. R., M. T. Buelow and Z. Trost (2019).	Effects of acute pain and pain-related fear on risky decision-making and effort during cognitive tests.
4	E	Not relevant	C.D and H.S.; December 18, 2023	Vygotsky, L. S. (2022).	On the Psychology and Pedagogy of Handicapped Children.
5	E	Not relevant	C.D and H.S.; December 18, 2023	Espie, C. A. (2002).	INSOMNIA: Conceptual Issues in the Development, Persistence, and Treatment of Sleep Disorder in Adults.
6	E	Not relevant	C.D and H.S.; December 18, 2023	Vuori, A. and P. Åstedt‐Kurki (2009).	Well-being of mothers with children in Finnish low-income families – the mother’s point of view.
7	E	Not relevant	C.D and H.S.; December 18, 2023	Lanska, D. J. (2019).	The development and evolution of cerebral thermometry": The physiology underlying a nineteenth-century approach to cerebral localization and neurological diagnosis."
8	E	Not relevant	C.D and H.S.; December 18, 2023	Norrmén, G., K. Svārdsudd and D. K. G. Andersson (2010).	The association of patient's family, leisure time, and work situation with sickness certification in primary care in Sweden.
9	E	Not relevant	C.D and H.S.; December 18, 2023	Eman Abdulle, A. and J. van der Naalt (2020).	The role of mood, post-traumatic stress, post-concussive symptoms and coping on outcome after MTBI in elderly patients.
10	E	Not relevant	C.D and H.S.; December 18, 2023	Carpenter, A. (2015).	“This beastly science…”: On the reception of psychoanalysis by the composers of the Second Viennese School, 1908–1923.
11	E	Not music intervention	C.D and H.S.; December 18, 2023	Li, J. N., G. P. Song and D. M. Miao (2016).	Effect of mental fatigue on nonattention: a visual mismatch negativity study.
12	E	Not relevant	C.D and H.S.; December 18, 2023	King, D. B. and B. L. Raymond (1995).	History of Sport Psychology in Cultural Magazines of the Victorian Era.
13	E	Not music intervention	C.D and H.S.; December 18, 2023	Ibes, D. C. and C. A. Forestell (2022).	The role of campus greenspace and meditation on college students' mood disturbance.
14	E	Not relevant	C.D and H.S.; December 18, 2023	Rickards, T. A., C. C. Cranston and J. McWhorter (2022).	Persistent post-concussive symptoms: A model of predisposing, precipitating, and perpetuating factors.
15	E	Not relevant	C.D and H.S.; December 18, 2023	Samuel, R. D., G. Matzkin, S. Gal and C. Englert (2020).	The 10 Mentality": A Longitudinal Case Study of Self-Control Strength in Two Competitive Recurve Archers."
16	E	Not relevant	C.D and H.S.; December 18, 2023	Rathunde, K. (2010).	Experiential Wisdom and Optimal Experience: Interviews with Three Distinguished Lifelong Learners.
17	E	Not music intervention	C.D and H.S.; December 18, 2023	Dittner, A. J., K. Rimes and S. Thorpe (2011).	Negative perfectionism increases the risk of fatigue following a period of stress.
18	E	Not emprical study	C.D and H.S.; December 18, 2023	Zhang, J. J., J. M. Jia, N. Tao, Z. X. Song, H. Ge, Y. Jiang, H. Tian, E. C. Qiu, J. H. Tang and J. W. Liu (2017).	[Mediator effect analysis of the trait coping style on job stress and fatigue of the military personnel stationed in plateau and high cold region].
19	E	Not relevant	C.D and H.S.; December 18, 2023	Ghaseminasab-Parizi, M., M.-A. Nazarinia and M. Akhlaghi (2022).	The effect of flaxseed with or without anti-inflammatory diet in patients with rheumatoid arthritis, a randomized controlled trial.
20	E	Not relevant	C.D and H.S.; December 18, 2023	Hamama-Raz, Y., S. Rosenfeld and E. Buchbinder (2010).	Giving Birth to Life—Again!: Bereaved Parents' Experiences with Children Born Following the Death of an Adult Son.
21	E	Not relevant	C.D and H.S.; December 18, 2023	Halperin, I., D. B. Pyne and D. T. Martin (2015).	Threats to Internal Validity in Exercise Science: A Review of Overlooked Confounding Variables.
22	E	Not relevant	C.D and H.S.; December 18, 2023	Manos, K. (2013).	101 WAYS TO MOTIVATE.
23	E	Not music intervention	C.D and H.S.; December 18, 2023	Ratcliffe, E., B. Gatersleben and P. T. Sowden (2020).	Predicting the Perceived Restorative Potential of Bird Sounds Through Acoustics and Aesthetics.
24	E	Not relevant	C.D and H.S.; December 18, 2023	Starzyk, A., S. Sonnentag and A. G. Albrecht (2018).	The affective relevance of suggestion‐focused and problem‐focused voice: A diary study on voice in meetings.
25	E	Not relevant	C.D and H.S.; December 18, 2023	Bell, T., Z. Trost, M. T. Buelow, O. Clay, J. Younger, D. Moore and M. Crowe (2018).	Meta-analysis of cognitive performance in fibromyalgia.
26	E	Not emprical study	C.D and H.S.; December 18, 2023	Nowell, A. (2012).	Exercise.
27	E	Not relevant	C.D and H.S.; December 18, 2023	Lee, P. L., T. M. Lee, W. K. Lee, N. N. Chu, Y. E. Shelepin, H. T. Hsu and H. H. Chang (2022).	The Full Informational Spectral Analysis for Auditory Steady-State Responses in Human Brain Using the Combination of Canonical Correlation Analysis and Holo-Hilbert Spectral Analysis.
28	E	Not relevant	C.D and H.S.; December 18, 2023	Robin, N., E. Hermand, V. Hatchi and O. Hue (2023).	Heat management strategies and high level sports performance: Psychophysiological insights and applied recommendations.
29	E	Not relevant	C.D and H.S.; December 18, 2023	(2001).	This journal issue contains abstracts that have been accepted for presentation as the 8th Annual Conference of the International Society for Quality of Life Research (ISOQOL).
30	E	Not relevant	C.D and H.S.; December 18, 2023	Conway, T. and P. MacNeela (2012).	A young person's game: Immersion and distancing in bar work.
31	E	Not relevant	C.D and H.S.; December 18, 2023	Jin, M. U., S. H. Jeong, E. K. Kim, Y. H. Choi and K. B. Song (2015).	Burnout and its related factors in Korean dentists.
32	E	Not relevant	C.D and H.S.; December 18, 2023	Paris, S. G. and A. H. Paris (2001).	Classroom Applications of Research on Self-Regulated Learning.
33	E	Not relevant	C.D and H.S.; December 18, 2023	(2013).	Abstracts.
34	E	Not relevant	C.D and H.S.; December 18, 2023	(2020).	North American Society for the Psychology of Sport and Physical Activity Virtual Conference June 11–12, 2020.
35	E	Not relevant	C.D and H.S.; December 18, 2023	Soylu, Y., E. Arslan and B. Kilit (2023).	EGZERSİZ VE KEYİF: ERGEN VE YETİŞKİN SPORCULAR İÇİN ÖLÇEK UYARLAMA ÇALIŞMASI. / EXERCISE AND ENJOYMENT: A SCALE ADAPTATION STUDY FOR ADOLESCENTS AND ADULTS ATHLETES.
36	E	Not relevant	C.D and H.S.; December 18, 2023	Rafner, J., M. M. Biskjær, B. Zana, S. Langsford, C. Bergenholtz, S. Rahimi, A. Carugati, L. Noy and J. Sherson (2022).	Digital Games for Creativity Assessment: Strengths, Weaknesses and Opportunities.
37	E	Not relevant	C.D and H.S.; December 18, 2023	Korolczuk, I., B. Burle, J. T. Coull and K. Śmigasiewicz (2022).	Time for Action: Neural Basis of the Costs and Benefits of Temporal Predictability for Competing Response Choices.
38	E	Not relevant	C.D and H.S.; December 18, 2023	Hughes, A. M. (2019).	JUST ADD GRIT.
39	E	Not emprical study	C.D and H.S.; December 18, 2023	Vitry, F., M. Campo and R. Lepers (2023).	Revue narrative : l'effet de la fatigue mentale sur les performances psychomotrices dans les sports collectifs. / Narrative review: The effect of mental fatigue on psychomotor performance in team sports.
40	E	Not music intervention	C.D and H.S.; December 18, 2023	Kwangmin, R. Y. U., K. I. M. Jingu, A. L. I. Asif, C. Sungmook, K. I. M. Hyunji and S. J. Radlo (2015).	COMPARISON OF ATHLETES WITH AND WITHOUT BURNOUT USING THE STROOP COLOR AND WORD TEST.
41	E	Not relevant	C.D and H.S.; December 18, 2023	de Paula Caraça Smirmaul, B. and J. L. Dantas (2011).	Discussion: Psychological factors rather than peripheral fatigue have the final say in limiting aerobic performance.
42	E	Not relevant	C.D and H.S.; December 18, 2023	Wu, C. H., J. T. Nien, C. Y. Lin, R. H. Li, C. H. Chu, S. C. Kao and Y. K. Chang (2022).	Cardiorespiratory fitness is associated with sustained neurocognitive function during a prolonged inhibitory control task in young adults: An ERP study.
43	E	Not relevant	C.D and H.S.; December 18, 2023	García, F. E., C. Vázquez and C. Inostroza (2019).	Predictors of post-traumatic stress symptoms following occupational accidents: A longitudinal study.
44	E	Not relevant	C.D and H.S.; December 18, 2023	Cash, C. D. (2009).	Effects of Early and Late Rest Intervals on Performance and Overnight Consolidation of a Keyboard Sequence.
45	E	Not relevant	C.D and H.S.; December 18, 2023	Nordgren, L. F., F. van Harreveld and J. van der Pligt (2009).	The Restraint Bias: How the Illusion of Self-Restraint Promotes Impulsive Behavior.
46	E	Not mental fatigue outcome	C.D and H.S.; December 18, 2023	Geethanjali, B., K. Adalarasu and M. Jagannath (2018).	Music Induced Emotion and Music Processing in the Brain- A Review.
47	E	Not relevant	C.D and H.S.; December 18, 2023	Monleón, C., R. Ballester, C. Sanchis, F. Llorens, M. Martín and A. Pablos (2015).	The Effects of Eight-Month Physical Activity Intervention on Vigilance Performance in Adult Obese Population.
48	E	Not relevant	C.D and H.S.; December 18, 2023	Aoki, J., K. Iwahashi, J. Ishigooka, F. Fukamauchi, M. Numajiri, N. Ohtani and M. Ohta (2012).	Evaluation of cerebral activity in the prefrontal cortex in mood [affective] disorders during animal-assisted therapy (AAT) by near-infrared spectroscopy (NIRS): A pilot study.
49	E	Not relevant	C.D and H.S.; December 18, 2023	Filippou, F., D. Goulimaris, M. Mihaltsi and M. Genti (2010).	DANCE AND CULTURAL TOURISM: THE EFFECT OF DEMOGRAPHIC CHARACTERISTICS ON FOREIGNERS' PARTICIPATION IN TRADITIONAL GREEK DANCING COURSES.
50	E	Not relevant	C.D and H.S.; December 18, 2023	(2007).	IPOS 9th World Congress Abstracts.
51	E	Not relevant	C.D and H.S.; December 18, 2023	Branskii, V. P. (2016).	The Birth of a Concept. The Role of Inner Experiences in Artistic Activity.
52	E	Not emprical study	C.D and H.S.; December 18, 2023	Leone, S. S., S. Wessely, M. J. H. Huibers, J. A. Knottnerus and I. Kant (2011).	Two sides of the same coin? On the history and phenomenology of chronic fatigue and burnout.
53	E	Not relevant	C.D and H.S.; December 18, 2023	Lindner, K. J. and D. P. Johns (1991).	Factors in withdrawal from youth sport: A proposed model.
54	E	Not relevant	C.D and H.S.; December 18, 2023	Çakcı, A., J. Meray, S. Örsel, R. Alaca, C. Çulha, İ. Gündoğdu, E. Yaşar, D. Öztuna, E. Gürcay, E. Umay, E. Öztürk, S. Bulut, U. Tamkan, N. Metli, M. Polat and F. Öztekin (2017).	Inter-rater agreement of the Turkish version of the Neurobehavioral Rating Scale-Revised form.
55	E	Not relevant	C.D and H.S.; December 18, 2023	Conviser, J. H., A. Schlitzer Tierney and R. Nickols (2018).	Essentials for Best Practice: Treatment Approaches for Athletes With Eating Disorders.
56	I	Meet all inclusion criteria	C.D and H.S.; December 18, 2023	Guo, W., J. Ren, B. Wang and Q. Zhu (2015).	Effects of relaxing music on mental fatigue induced by a continuous performance task: Behavioral and ERPs evidence.
57	E	Not relevant	C.D and H.S.; December 18, 2023	(2012).	Tuesday 14th August 2012 Day Theme: Weil-Being, Quality of Life, and Cognitive Function: Plenary Keynotes.
58	E	Not relevant	C.D and H.S.; December 18, 2023	(2012).	cec-approved articles & quizzes.
59	E	Not emprical study	C.D and H.S.; December 18, 2023	Torres-Harding, S. R., L. A. Jason and R. R. Taylor (2002).	Fatigue severity, attributions, medical utilization, and symptoms in persons with chronic fatigue.
60	E	Not mental fatigue outcome	C.D and H.S.; December 18, 2023	Tsenova, B. (1996).	Regulative music therapy as adaptability enhancing and stress coping tool.
61	E	Not relevant	C.D and H.S.; December 18, 2023	(2019).	Abstracts of the American Psychosocial Oncology Society 16th Annual Conference, 28 February - 2 March 2019, Atlanta, GA, US.
62	E	Not mental fatigue outcome	C.D and H.S.; December 18, 2023	Lamoneda, J., F. J. Huertas-Delgado and C. Cadenas-Sanchez (2021).	Feasibility and concurrent validity of a cardiorespiratory fitness test based on the adaptation of the original 20 m shuttle run: The 20 m shuttle run with music.
63	E	Not relevant	C.D and H.S.; December 18, 2023	Johansson, F. and M. Melin (2018).	Fit for Flight? Inappropriate Presenteeism Among Swedish Commercial Airline Pilots and Its Threats to Flight Safety.
64	E	Not emprical study	C.D and H.S.; December 18, 2023	Winters, B. D., M. M. Cvach, C. P. Bonafide, X. Hu, A. Konkani, M. F. O'Connor, J. M. Rothschild, N. M. Selby, M. M. Pelter, B. McLean and S. L. Kane-Gill (2018).	Technological Distractions (Part 2): A Summary of Approaches to Manage Clinical Alarms with Intent to Reduce Alarm Fatigue.
65	E	Not relevant	C.D and H.S.; December 18, 2023	Crawford, D. A., K. M. Heinrich, N. B. Drake, J. DeBlauw and M. J. Carper (2020).	Heart rate variability mediates motivation and fatigue throughout a high-intensity exercise program.
66	E	Not relevant	C.D and H.S.; December 18, 2023	Bailey, R. L., G. T. Wang and J. Liu (2021).	Ambient lighting alters motivational responses to advertisements for foods of different energetic value.
67	E	Not relevant	C.D and H.S.; December 18, 2023	Grande-Alonso, M., F. Ortega-López, R. Vittecoq, E. Mayo-Fernández, G. Navarro-Fernández, F. Cuenca-Martínez, R. La Touche and A. Paris-Alemany (2020).	Auditory and visual distraction improve muscle endurance: a randomised controlled trial.
68	E	Not relevant	C.D and H.S.; December 18, 2023	Hunt, T. N. and M. S. Ferrara (2009).	Age-Related Differences in Neuropsychological Testing Among High School Athletes.
69	E	Not relevant	C.D and H.S.; December 18, 2023	Gruzelier, J. (2000).	Unwanted effects of hypnosis: a review of the evidence and its implications.
70	E	Not relevant	C.D and H.S.; December 18, 2023	Hotfiel, T., I. Mayer, M. Huettel, M. W. Hoppe, M. Engelhardt, C. Lutter, K. Pöttgen, R. Heiss, T. Kastner and C. Grim (2019).	Accelerating Recovery from Exercise-Induced Muscle Injuries in Triathletes: Considerations for Olympic Distance Races.
71	E	Not relevant	C.D and H.S.; December 18, 2023	Ferretti, A. (2016).	moon shine.
72	E	Not relevant	C.D and H.S.; December 18, 2023	Ruiz-Gallardo, J.-R., A. Verde and A. Valdés (2013).	Garden-Based Learning: An Experience With “At Risk” Secondary Education Students.
73	E	Not relevant	C.D and H.S.; December 18, 2023	Chan, S.-W. (2012).	Panax ginseng Rhodiola rosea and Schisandra chinensis.
74	E	Not relevant	C.D and H.S.; December 18, 2023	C, J. (2015).	Mental effort is contagious.
75	E	Not relevant	C.D and H.S.; December 18, 2023	Wiktorowicz, J. (2018).	Extending Working Life: Which Competencies are Crucial in Near-Retirement Age?
76	E	Not relevant	C.D and H.S.; December 18, 2023	Broglio, S. P., R. C. Cantu, G. A. Gioia, K. M. Guskiewicz, J. Kutcher, M. Palm and T. C. Valovich McLeod (2014).	National Athletic Trainers' Association Position Statement: Management of Sport Concussion.
77	E	Not relevant	C.D and H.S.; December 18, 2023	Jepson, R. (2017).	LOVE AND HEARTACHE, WRAPPED INTO ONE.
78	E	Not relevant	C.D and H.S.; December 18, 2023	Romero, B. and M. Wenz (2001).	Self-maintenance therapy in Alzheimer's disease.
79	E	Not relevant	C.D and H.S.; December 18, 2023	(2012).	Poster Session Abstracts.
80	E	Not mental fatigue outcome	C.D and H.S.; December 18, 2024	Zhou, N. (2021).	Improvement and Recovery of Athletes' Physical Fitness by Music Regulation Combined with Sports Nutrition.
81	E	Not relevant	C.D and H.S.; December 18, 2023	Reinsberger, C. (2015).	Of running mice and exercising humans - the quest for mechanisms and biomarkers of exercise induced neurogenesis and plasticity. / Die Suche nach Mechanismen und Biomarkern für bewegungsinduzierte Neurogenese und Plastizität.
82	E	Not relevant	C.D and H.S.; December 18, 2023	Schonfeld, I. S. and R. Bianchi (2016).	Burnout and Depression: Two Entities or One?
83	E	Not relevant	C.D and H.S.; December 18, 2023	Ossebaard, H. C. (2000).	Stress Reduction by Technology? An Experimental Study into the Effects of Brainmachines on Burnout and State Anxiety.
84	E	Not relevant	C.D and H.S.; December 18, 2023	(2021).	North American Society for the Psychology of Sport and Physical Activity Virtual Conference June 9-11, 2021.
85	E	Not relevant	C.D and H.S.; December 18, 2023	Weston, N. V., R. Thelwell, S. Bond and N. Hutchings (2009).	Stress and Coping in Single-Handed Round-the-World Ocean Sailing.
86	E	Not relevant	C.D and H.S.; December 18, 2023	Lepers, R. (2023).	Psychophysiological aspects of motor performance. / Aspects psychophysiologiques de la performance motrice.
87	E	Not relevant	C.D and H.S.; December 18, 2023	(2016).	Industrial and Organizational Psychology.
88	E	Not healthy	C.D and H.S.; December 18, 2023	Moumdjian, L., B. Moens, P. J. Maes, F. Van Geel, S. Ilsbroukx, S. Borgers, M. Leman and P. Feys (2019).	Continuous 12 min walking to music, metronomes and in silence: Auditory-motor coupling and its effects on perceived fatigue, motivation and gait in persons with multiple sclerosis.
89	I	Meet all inclusion criteria	C.D and H.S.; December 18, 2023	Seo, M., K. Nagumo, K. Oiwa and A. Nozawa (2019). Influence of daily life behavior with listening to music on stress structure. ICIIBMS 2019 - 4th International Conference on Intelligent Informatics and Biomedical Sciences.
90	E	Not relevant	C.D and H.S.; December 18, 2023	Siniscalchi, J. M., K. D. Kimmel, L. E. Couturier and R. Murray (2011).	Stress Management and the Motives of Restorative Events at the United States Coast Guard Academy.
91	E	Not relevant	C.D and H.S.; December 18, 2023	Gerasimovich, N. I. (1968).	[The effect of musical exercises o the dynamics of work capacity and fatigue in junior grade pupils of musical boarding schools].
92	E	Not relevant	C.D and H.S.; December 18, 2023	Beech, H. (2000).	Fu MINGXIA.
93	E	Not relevant	C.D and H.S.; December 18, 2023	(2005).	APOS 2nd Annual Conference abstracts<FNR></FNR><FN>Affiliations listed with each abstract correspond to the first author listed. </FN>.
94	E	Not relevant	C.D and H.S.; December 18, 2023	(2021).	International Journal of Sport and Exercise Psychology (IJSEP).
95	E	Not mental fatigue outcome	C.D and H.S.; December 18, 2023	Meijen, C., N. E. Brick, A. McCormick, A. M. Lane, D. C. Marchant, S. M. Marcora, D. Micklewright and D. T. Robinson (2023).	Psychological strategies to resist slowing down or stopping during endurance activity: An expert opinion paper.
96	E	Not mental fatigue outcome	C.D and H.S.; December 18, 2023	Ladenberger-Leo, E. (1986).	[Effect of music on the general feeling of persons performing monotonous work].
97	E	Not relevant	C.D and H.S.; December 18, 2023	Salenius, S. (2019).	“She was the mad woman”: Misdiagnosed madness in harriet prescott spofford's “her story”.
98	E	Not relevant	C.D and H.S.; December 18, 2023	Niraj, S., S. Wright and T. Powell (2020).	A qualitative study exploring the experiences of mindfulness training in people with acquired brain injury.
99	E	Not emprical study	C.D and H.S.; December 18, 2023	Wang, H., X. Zhou, X. Jia, C. Song, X. Luo, H. Zhang, H. Wu and J. Ye (2021).	Emotional exhaustion in front-line healthcare workers during the COVID-19 pandemic in Wuhan, China: the effects of time pressure, social sharing and cognitive appraisal.
100	E	Not music intervention	C.D and H.S.; December 18, 2023	Partridge, E. M., J. Cooke, A. J. McKune and D. B. Pyne (2022).	Timing of Preexercise Partial-Body Cryotherapy Exposure to Promote Jump Performance.
101	E	Not relevant	C.D and H.S.; December 18, 2023	Hume, K. (2013).	Moral problematics in the novels of Richard Powers.
102	E	Not relevant	C.D and H.S.; December 18, 2023	Wen, D., S. Robertson, G. Hu, B. Song and H. Chen (2018).	Measurement properties and feasibility of the Loughborough soccer passing test: A systematic review.
103	E	Not relevant	C.D and H.S.; December 18, 2023	Villa‐Sánchez, B., M. Emadi Andani, P. Cesari and M. Fiorio (2021).	The effect of motor and cognitive placebos on the serial reaction time task.
104	E	Not relevant	C.D and H.S.; December 18, 2023	Valdés Cabrera, D., P. Smyth, G. Blevins, D. Emery and C. Beaulieu (2022).	Diffusion imaging of fornix and interconnected limbic deep grey matter is linked to cognitive impairment in multiple sclerosis.
105	E	Not music intervention	C.D and H.S.; December 18, 2023	Matzer, F., E. Nagele, N. Lerch, C. Vajda and C. Fazekas (2018).	Combining walking and relaxation for stress reduction—A randomized cross‐over trial in healthy adults.
106	E	Not emprical study	C.D and H.S.; December 18, 2023	Grgic, J., I. Mikulic and P. Mikulic (2022).	Negative Effects of Mental Fatigue on Performance in the Yo-Yo Test, Loughborough Soccer Passing and Shooting Tests: A Meta-Analysis.
107	E	Not relevant	C.D and H.S.; December 18, 2023	Nowell, A. (2012).	Industrial/Organisational/Work.
108	E	Not relevant	C.D and H.S.; December 18, 2023	Hawkins, B. L., G. Ramshaw, T. Hooker and K. Walker (2020).	Creating Football Memory Teams: Development and Evaluation of a Football-Themed Reminiscence Therapy Program.
109	E	Not relevant	C.D and H.S.; December 18, 2023	(2016).	Arts.
110	E	Not relevant	C.D and H.S.; December 18, 2023	Johnstone, M. L. and S. Todd (2012).	Servicescapes: The role that place plays in stay-at-home mothers' lives.
111	E	Not relevant	C.D and H.S.; December 18, 2023	Kennicott, P. (2014). Smuggler, Virginia Quarterly Review. 90: 224-213.
112	E	Not relevant	C.D and H.S.; December 18, 2023	Greenfeld, L. (2005).	When the Sky Is the Limit: Busyness in Contemporary American Society.
113	E	Not emprical study	C.D and H.S.; December 18, 2023	Norling, J. C. and J. Sibthorp (2006).	Research Update: Mental Restoration and Recreation.
114	E	Not relevant	C.D and H.S.; December 18, 2023	Melrose, S. (2019).	Late life depression: nursing actions that can help.
115	E	Not relevant	C.D and H.S.; December 18, 2023	(2008).	IPOS 10th World Congress of Psycho-Oncology Abstracts.
116	E	Not relevant	C.D and H.S.; December 18, 2023	Sivaphongthongchai, A., K. Nakkliang, P. Thetsana, N. Seepika, T. Thammarakkit, T. Nopthaisong and P. Phuneerub (2023).	A Review on Seven Selected Essential Oils used as Aromatherapy to Maintain Sports Performance.
117	E	Not relevant	C.D and H.S.; December 18, 2023	Eton, D. T., M. K. Lee, J. L. St. Sauver and R. T. Anderson (2020).	Known-groups validity and responsiveness to change of the Patient Experience with Treatment and Self-management (PETS vs. 2.0): a patient-reported measure of treatment burden.
118	E	Not relevant	C.D and H.S.; December 18, 2023	(2022).	29th Annual Conference of the International Society for Quality of Life Research.
119	E	Not relevant	C.D and H.S.; December 18, 2023	Hygge, S. (2003).	Classroom experiments on the effects of different noise sources and sound levels on long-term recall and recognition in children.
120	E	Not relevant	C.D and H.S.; December 18, 2023	Buman, M., J. Omli, P. Giacobbi and B. Brewer (2008).	Experiences and Coping Responses of “Hitting the Wall” for Recreational Marathon Runners.
121	E	Not relevant	C.D and H.S.; December 18, 2023	Wang, H., X. Y. Zhou, X. L. Jia, C. P. Song, X. Luo, H. Zhang, H. Wu and J. Y. Ye (2021).	Emotional exhaustion in front-line healthcare workers during the COVID-19 pandemic in Wuhan, China: the effects of time pressure, social sharing and cognitive appraisal.
122	E	Not relevant	C.D and H.S.; December 18, 2023	Chen, E., H. Zhao, B. Li, X. Zha, H. Wang and S. Wang (2022).	Affective feature knowledge interaction for empathetic conversation generation.
123	E	Not relevant	C.D and H.S.; December 18, 2023	(2011).	Abstracts.
124	E	Not relevant	C.D and H.S.; December 18, 2023	Banning, J. H., S. Clemons, D. McKelfresh and R. W. Gibbs (2010).	SPECIAL PLACES FOR STUDENTS: THIRD PLACE AND RESTORATIVE PLACE.
125	E	Not music intervention	C.D and H.S.; December 18, 2023	Amador Guerrero, E., G. Aguirre Fajardo and J. A. Aburto Corona (2017).	Exploring Music Intensity on Heart Rate, Perceived Exertion and Physical Performance During Sub-Maximal Exercise. / Explorando la Intensidad de la Música en la Frecuencia Cardiaca, Esfuerzo Percibido y Rendimiento Físico Durante el Ejercicio Sub- Máximo.
126	E	Not music intervention	C.D and H.S.; December 18, 2023	Song, B., Y. Yang, W. Bai, Z. Li, J. Wan, X. Teng, J. Shao, F. Ji, H. Dong and J. Zhu (2019).	Effect of physical exercise on young anesthesiologists with on-call-related fatigue.
127	E	Not relevant	C.D and H.S.; December 18, 2023	(2016).	Cognition.
128	E	Not relevant	C.D and H.S.; December 18, 2023	Cahais, S. (2007).	Onychophagia.
129	E	Not relevant	C.D and H.S.; December 18, 2023	Peng, L.-M., Y.-C. Chiu, J. Liang and T. H. Chang (2018).	Risky wandering behaviors of persons with dementia predict family caregivers' health outcomes.
130	E	Not relevant	C.D and H.S.; December 18, 2023	Söderberg, M. (2014).	Willingness to Pay for Nontraditional Attributes Among Participants of a Long-Distance Running Race.
131	E	Not relevant	C.D and H.S.; December 18, 2023	Samuel, R. D. (2015).	A Psychological Preparation Framework for Elite Soccer Referees: A Practitioner's Perspective.
132	E	Not relevant	C.D and H.S.; December 18, 2023	Song, S.-x. and D.-s. Wang (2007).	CES technology's effects on athletes' brain function.
133	E	Not relevant	C.D and H.S.; December 18, 2023	Paquet, L., S. Verma, B. Collins, A. Chinneck, M. Bedard and X. Song (2018).	Testing a novel account of the dissociation between self-reported memory problems and memory performance in chemotherapy-treated breast cancer survivors.
134	E	Not relevant	C.D and H.S.; December 18, 2023	Sweller, J., J. J. G. van Merriënboer and F. Paas (2019).	Cognitive Architecture and Instructional Design: 20 Years Later.
135	E	Not music intervention	C.D and H.S.; December 18, 2023	Giesbrecht, T., J. A. Rycroft, M. J. Rowson and E. A. De Bruin (2010).	The combination of L-theanine and caffeine improves cognitive performance and increases subjective alertness.
136	E	Not relevant	C.D and H.S.; December 18, 2023	Dias da Silva, M. R. and M. Postma (2022).	Straying Off Course: The Negative Impact of Mind Wandering on Fine Motor Movements.
137	E	Not music intervention	C.D and H.S.; December 18, 2023	Barzykowski, K., R. Radel, A. Niedźwieńska and L. Kvavilashvili (2019).	Why are we not flooded by involuntary thoughts about the past and future? Testing the cognitive inhibition dependency hypothesis.
138	E	Not relevant	C.D and H.S.; December 18, 2023	(2019).	BASES Conference 2019 – Programme and Abstracts.
139	E	Not relevant	C.D and H.S.; December 18, 2023	Aksu, A. and D. Vefikulucay Yilmaz (2019).	The relationship of postpartum sleep quality and breastfeeding self‐efficacy of Turkish mothers.
140	E	Not relevant	C.D and H.S.; December 18, 2023	Green, C., T. Strobach and T. Schubert (2014).	On methodological standards in training and transfer experiments.
141	E	Not relevant	C.D and H.S.; December 18, 2023	Millikovsky‐Ayalon, M., N. Atzaba‐Poria and G. Meiri (2015).	THE ROLE OF THE FATHER IN CHILD SLEEP DISTURBANCE: CHILD, PARENT, AND PARENT-CHILD RELATIONSHIP.
142	E	Not relevant	C.D and H.S.; December 18, 2023	Hamman, J. J. (2021).	Toys: a Man Has His Reasons. Winnicottian Perspectives on the Playing of Men.
143	E	Not music intervention	C.D and H.S.; December 18, 2023	Batouli, S. A. H., R. Alemi, H. Khoshkhouy Delshad and M. A. Oghabian (2020).	The influence of mental fatigue on the face and word encoding activations.
144	E	Not relevant	C.D and H.S.; December 18, 2023	Hodgson, B., T. M. Kukkonen, Y. M. Binik and S. Carrier (2016).	Using the Dual Control Model to Investigate the Relationship Between Mood, Genital, and Self-Reported Sexual Arousal in Men and Women.
145	E	Not relevant	C.D and H.S.; December 18, 2023	Williams, R. M., C. E. Welch, J. T. Parsons and T. C. V. McLeod (2015).	Athletic Trainers' Familiarity With and Perceptions of Academic Accommodations in Secondary School Athletes After Sport-Related Concussion.
146	E	Not relevant	C.D and H.S.; December 18, 2023	(2007).	Abstracts.
147	E	Not music intervention	C.D and H.S.; December 18, 2023	Robin, N., E. Hermand, V. Hatchi and O. Hue (2023).	Stratégies de gestion de la chaleur et performances sportives de haut niveau : éclairage psychophysiologique et recommandations appliquées.
148	E	Not relevant	C.D and H.S.; December 18, 2023	Shao, S., C. Yu, Y. Song, J. S. Baker, U. C. Ugbolue, I. M. Lanzoni and Y. Gu (2020).	Mechanical character of lower limb for table tennis cross step maneuver.
149	E	Not mental fatigue outcome	C.D and H.S.; December 18, 2026	Kaur, J. (2018).	The review of psychological and molecular effects of music and meditation on performance of sports persons.
150	E	Not relevant	C.D and H.S.; December 18, 2023	Kalashnikov, A. A., V. S. Sautkin and L. V. Kosova (1982).	[Prevention of neuroemotional stress in students during exams].
151	E	Not emprical study	C.D and H.S.; December 18, 2023	Chikhi, S., N. Matton and S. Blanchet (2022).	EEG power spectral measures of cognitive workload: A meta‐analysis.
152	E	Not relevant	C.D and H.S.; December 18, 2023	Montgomery, E. (2004).	Tortured Families: A Coordinated Management of Meaning Analysis.
153	E	Not music intervention	C.D and H.S.; December 18, 2023	Méndez-Giménez, A. and M. Pallasá-Manteca (2023).	The Effects of Active Breaks on Primary School Students' Attentional Processes and Motivational Regulation.
154	E	Not relevant	C.D and H.S.; December 18, 2023	Brown-Lum, M. and J. G. Zwicker (2017).	Neuroimaging and Occupational Therapy: Bridging the Gap to Advance Rehabilitation in Developmental Coordination Disorder.
155	E	Not relevant	C.D and H.S.; December 18, 2023	Kent, S., K. Kingston and K. F. Paradis (2018).	The Relationship Between Passion, Basic Psychological Needs Satisfaction and Athlete Burnout: Examining Direct and Indirect Effects.
156	E	Not relevant	C.D and H.S.; December 18, 2023	Carnes, A. J. and J. E. Barkley (2015).	The Effect of Peer Influence on Exercise Intensity and Enjoyment During Outdoor Running in Collegiate Distance Runners.
157	I	Meet all inclusion criteria	C.D and H.S.; December 18, 2023	Zhou, K., J. Zhang, Y. Chen and S. Mao (2023). Effects of Music Style on Mental Fatigue Induced by Continuous Cognitive Tasks. Lecture Notes in Computer Science (including subseries Lecture Notes in Artificial Intelligence and Lecture Notes in Bioinformatics).
158	E	Not relevant	C.D and H.S.; December 18, 2023	Cason, D. L. D. (2012). Ergonomic principles and tools for best interdisciplinary psycho-physical stress prevention. Work.
159	E	Not relevant	C.D and H.S.; December 18, 2023	Danby, M. C., S. J. Sharman and G. Claringbold (2022).	The effects of recalling generic versus episodic information first on adults' reports of a repeated event.
160	E	Not relevant	C.D and H.S.; December 18, 2023	(2014).	Poster Session B.
161	E	Not music intervention	C.D and H.S.; December 18, 2023	Thompson, C. J., M. Noon, C. Towlson, J. Perry, A. J. Coutts, L. D. Harper, S. Skorski, M. R. Smith, S. Barrett and T. Meyer (2020).	Understanding the presence of mental fatigue in English academy soccer players.
162	E	Not relevant	C.D and H.S.; December 18, 2023	Mulhearn, T. J., T. McIntosh and M. D. Mumford (2020).	Reflecting on the Past, Looking Towards the Future: The Effects of Case Analysis on Forecasting.
163	E	Not relevant	C.D and H.S.; December 18, 2023	Zhao, H. P., Y. Zhang, Z. Liu, J. Y. Chen, S. Y. Zhang, X. D. Yang and H. L. Zhou (2017).	Acute toxicity and anti-fatigue activity of polysaccharide-rich extract from corn silk.
164	E	Not relevant	C.D and H.S.; December 18, 2023	Leerhsen, C., M. Bechtel and S. Cannella (2005).	OD'ing on OT.
165	E	Not relevant	C.D and H.S.; December 18, 2023	Vella-Brodrick, D. A. and K. Gilowska (2022).	Effects of Nature (Greenspace) on Cognitive Functioning in School Children and Adolescents: a Systematic Review.
166	E	Not mental fatigue outcome	C.D and H.S.; December 18, 2023	Karageorghis, C., D.-L. Priest, P. Terry, N. D. Chatzisarantis and A. Lane (2006).	Redesign and initial validation of an instrument to assess the motivational qualities of music in exercise: The Brunel Music Rating Inventory-2.
167	E	Not relevant	C.D and H.S.; December 18, 2023	(2013).	Poster Session F.
168	E	Not music intervention	C.D and H.S.; December 18, 2023	Ciocca, G., A. Tessitore, M. Mandorino and H. Tschan (2022).	A Video-Based Tactical Task Does Not Elicit Mental Fatigue and Does Not Impair Soccer Performance in a Subsequent Small-Sided Game.
169	E	Not relevant	C.D and H.S.; December 18, 2023	Ferguson, K. T., R. C. Cassells, J. W. MacAllister and G. W. Evans (2013).	The physical environment and child development: An international review.
170	E	Not relevant	C.D and H.S.; December 18, 2023	Kulmatycki, L. (2012).	MIEJSCE TECHNIK RELAKSOWO-KONCENTRUJĄCYCH W SPORCIE. / The place of relaxation-concentration techniques in sport.
171	E	Not relevant	C.D and H.S.; December 18, 2023	Myeong Soo, L., K. Hye-Jung, S. Jeho and P. Ki-Won (2004).	EFFECTS OF MULTIFUNCTIONAL FABRICS ON CARDIAC AUTONOMIC TONE AND PSYCHOLOGICAL STATE.
172	E	Not relevant	C.D and H.S.; December 18, 2023	Schevernels, H., K. Bombeke, R. M. Krebs and C. N. Boehler (2016).	Preparing for (valenced) action: The role of differential effort in the orthogonalized go/no-go task.
173	E	Not relevant	C.D and H.S.; December 18, 2023	Buechner, H., S. M. Toparlak, E. G. Ostinelli, F. Shokraneh, J. Nicholls-Mindlin, A. Cipriani, J. R. Geddes and R. Syed Sheriff (2023).	Community interventions for anxiety and depression in adults and young people: A systematic review.
174	E	Not emprical study	C.D and H.S.; December 18, 2023	Proost, M., J. Habay, J. De Wachter, K. De Pauw, B. Rattray, R. Meeusen, B. Roelands and J. Van Cutsem (2022).	How to Tackle Mental Fatigue: A Systematic Review of Potential Countermeasures and Their Underlying Mechanisms.
175	E	Not music intervention	C.D and H.S.; December 18, 2023	Haller, N., E. Hübler, T. Stöggl and P. Simon (2022).	Evidence‐Based Recovery in Soccer – Low‐Effort Approaches for Practitioners.
176	E	Not music intervention	C.D and H.S.; December 18, 2023	Li, J., Y. N. Wang and S. H. Li (2022).	Effects of psychological fatigue on college athletes' error-related negativity based on artificial intelligence computing method.
177	E	Not relevant	C.D and H.S.; December 18, 2023	Tooren, M., J. Jonge, P. Vlerick, K. Daniels and B. Ven (2011).	Job Resources and Matching Active Coping Styles as Moderators of the Longitudinal Relation Between Job Demands and Job Strain.
178	E	Not relevant	C.D and H.S.; December 18, 2023	Amaral, S. C. d. O., F. Pimenta, J. Marôco and C. C. Sant'Anna (2020).	Stress reduction intervention with mothers of children/adolescents with asthma: a randomized controlled study in Brazil.
179	E	Not relevant	C.D and H.S.; December 18, 2023	Chen, X., Y. Fang, X. Liu, D. Zhao, X. Feng and P. Li (2019).	Gender differences in latent classes of sleep quality in community-dwelling adults based on the Pittsburgh sleep quality index.
180	E	Not relevant	C.D and H.S.; December 18, 2023	Melancon, M. O., D. Lorrain and I. J. Dionne (2014).	Changes in markers of brain serotonin activity in response to chronic exercise in senior men.
181	E	Not relevant	C.D and H.S.; December 18, 2023	(2012).	Abstracts.
182	E	Not relevant	C.D and H.S.; December 18, 2023	McLane, Y. and N. Kozinets (2019).	SPATIALITY, EXPERIENCES, AND THE FORMATION OF PLACE ATTACHMENT AT CAMPUS STUDENT LIFE CENTERS.
183	E	Not relevant	C.D and H.S.; December 18, 2023	Han, L., H. Zhang, Z. Xiang, J. Shang, S. Anjani, Y. Song and P. Vink (2021).	Desktop lighting for comfortable use of a computer screen.
184	E	Not mental fatigue outcome	C.D and H.S.; December 18, 2023	Graham, J. D. and S. R. Bray (2015).	Self-Control Strength Depletion Reduces Self-Efficacy and Impairs Exercise Performance.
185	E	Not relevant	C.D and H.S.; December 18, 2023	Owens, D. S., I. Macdonald, P. Tucker, N. Sytnik, P. Totterdell, D. Minors, J. Waterhouse and S. Folkard (2000).	Diurnal variations in the mood and performance of highly practised young women living under.
186	E	Not relevant	C.D and H.S.; December 18, 2023	Chatain, C., R. Radel, F. Vercruyssen, T. Rabahi, J. M. Vallier, T. Bernard and M. Gruet (2019).	Influence of cognitive load on the dynamics of neurophysiological adjustments during fatiguing exercise.
187	E	Not emprical study	C.D and H.S.; December 18, 2023	Ballmann, C. G. (2021).	The Influence of Music Preference on Exercise Responses and Performance: A Review.
188	E	Not relevant	C.D and H.S.; December 18, 2023	Salehi, F., M. Dehghan, P. Mangolian Shahrbabaki and M. R. Ebadzadeh (2020).	Effectiveness of exercise on fatigue in hemodialysis patients: a randomized controlled trial.
189	E	Not relevant	C.D and H.S.; December 18, 2023	Scholey, A., A. Ossoukhova, L. Owen, A. Ibarra, A. Pipingas, K. He, M. Roller and C. Stough (2010).	Effects of American ginseng ( Panax quinquefolius) on neurocognitive function: an acute, randomised, double-blind, placebo-controlled, crossover study.
190	E	Not emprical study	C.D and H.S.; December 18, 2023	Ashritha, M., A. J. Priya and R. Gayatridevi (2019).	Positive effects of music on humans.
191	E	Not mental fatigue outcome	C.D and H.S.; December 18, 2023	Pfleiderer, L. M., L. Steidl-Müller, J. Schiltges and C. Raschner (2019).	Effects of synchronous, auditory stimuli on running performance and heart rate.
192	E	Not mental fatigue outcome	C.D and H.S.; December 18, 2023	Parial, L. L., S. C. Lam, E. F. Sumile and A. Y. M. Leung (2022).	Mix-and-Match or Mismatch? Exploring the Perspectives of Older Adults About Zumba Dance and Its Potential Utilization for Dual-Task Training.
193	E	Not relevant	C.D and H.S.; December 18, 2023	Frone, M. R., D. Reis and C. Ottenstein (2018).	A German version of the Three‐Dimensional Work Fatigue Inventory (3D‐WFI): Factor structure, internal consistency, and correlates.
194	E	Not relevant	C.D and H.S.; December 18, 2023	Susnara, D. and D. Williams (2019).	An analysis of classroom accommodations and return to learn protocols for students with concussion symptoms.
195	E	Not relevant	C.D and H.S.; December 18, 2023	Li, X. B., J. J. Feng, Y. M. Yuan, S. Y. Zhang, Z. Y. Xu, Q. Xu, J. P. Song, L. Ru, Z. Yuan and W. T. Wu (2023).	Acute and subacute oral toxicity of artemisinin-hydroxychloroquine sulfate tablets in beagle dogs.
196	E	Not relevant	C.D and H.S.; December 18, 2023	Ronnlid, D. (2021).	When Nerves Need Verve: Mental energy is a human resource that sometimes seeks an assist.
197	E	Not relevant	C.D and H.S.; December 18, 2023	Rowlands, D. S. and W. G. Hopkins (2002).	Effect of High-Fat, High-Carbohydrate, and High-Protein Meals on Metabolism and Performance during Endurance Cycling.
198	E	Not relevant	C.D and H.S.; December 18, 2023	Hayman, R., R. Polman, K. Wharton and E. Borkoles (2020).	ROLE STRAIN THEORY: APPLICABILITY IN UNDERSTANDING DEVELOPMENTAL EXPERIENCES OF INTERNATIONAL JUNIOR ACROBATIC GYMNASTS. / TEORIJA DRUŽBENE VLOGE: UPORABNOST IN RAZUMEVANJE RAZVOJA IZKUŠENJ MLADIH AKROBATOV MEDNARODNE KAKOVOSTI.
199	E	Not relevant	C.D and H.S.; December 18, 2023	Lee, J. W., S. Song, Y. Kim, S. B. Park and D. H. Han (2023).	Soccer's AI transformation: deep learning's analysis of soccer's pandemic research evolution.
200	E	Not music intervention	C.D and H.S.; December 18, 2023	Joly, F., D. Pasquier, C. Levy, M. Mousseau, M. C. D'Almeida, S. Noal, F. Le Tinier, J. Geffrelot, C. Ciais, V. Szymczak, C. Leon, M. P. Rousselot, S. Darbas, C. Hanzen and N. Heutte (2022).	Impact of creative art therapy on fatigue and quality of life in patients treated for localized breast cancer: A randomized study.
201	E	Not relevant	C.D and H.S.; December 18, 2023	Marks, E., P. Smith and L. McKenna (2019).	Living with tinnitus and the health care journey: An interpretative phenomenological analysis.
202	E	Not music intervention	C.D and H.S.; December 18, 2023	Batson, G. (2013).	Exercise-Induced Central Fatigue A Review of the Literature with Implications for Dance Science Research.
203	E	Not relevant	C.D and H.S.; December 18, 2023	Dupuis, S. L. and J. Gillies (2014).	Learning as a Vehicle for Individual and Social Transformation.
204	E	Not relevant	C.D and H.S.; December 18, 2023	Riley, G. A. and A. Pearce (2021). Wakeful rest during storage and consolidation enhances priming effects for those with acquired memory impairment, Taylor & Francis Ltd. 29: 547-558.
205	E	Not emprical study	C.D and H.S.; December 18, 2023	Jacquet, T., B. Poulin-Charronnat and R. Lepers (2023).	How to overcome the negative effects of mental fatigue: a narrative review.
206	E	Not relevant	C.D and H.S.; December 18, 2023	Rosemond, L. D. (2014).	Stress and Burnout in Coaching: Dr. Coach Rose's Seven Answers to, What Can I do to Change the Things I Cannot Change?"."
207	E	Not relevant	C.D and H.S.; December 18, 2023	Russell, J. A. (2013).	Preventing dance injuries: current perspectives.
208	E	Not relevant	C.D and H.S.; December 18, 2023	Elpidorou, A. (2018).	The good of boredom.
209	E	Not relevant	C.D and H.S.; December 18, 2023	Goidner, V. (2005).	The Poem as a Transformational Third.
210	E	Not human	C.D and H.S.; December 18, 2023	Lei, Z., Z. Liyan, Y. Fangmei, Y. Wenjian, S. Yong and H. Qiuhui (2017).	Evaluation of anti-fatigue property of the extruded product of cereal grains mixed with Cordyceps militaris on mice.
211	E	Not relevant	C.D and H.S.; December 18, 2023	Manne, S. L., D. A. Kashy, S. Virtue, K. R. Criswell, D. W. Kissane, M. Ozga, C. J. Heckman, J. Stapleton and L. Rodriguez (2018).	Acceptance, social support, benefit-finding, and depression in women with gynecological cancer.
212	E	Not relevant	C.D and H.S.; December 18, 2023	Kelly, B. C. (2005).	Conceptions of Risk in the Lives of Club Drug-Using Youth.
213	E	Not relevant	C.D and H.S.; December 18, 2023	Kyral, A. M., A. M. Shipherd and C. M. Hearon (2019).	The Effect of Moderate Intensity Aerobic Exercise on Affect and Exercise Intention in Active and Inactive College Students.
214	E	Not relevant	C.D and H.S.; December 18, 2023	Cerwén, G., E. Pedersen and A. M. Pálsdóttir (2016).	The Role of Soundscape in Nature-Based Rehabilitation: A Patient Perspective.
215	E	Not music intervention	C.D and H.S.; December 18, 2023	Thompson, C. J., A. Smith, A. J. Coutts, S. Skorski, N. Datson, M. R. Smith and T. Meyer (2022).	Understanding the Presence of Mental Fatigue in Elite Female Football.
216	E	Not relevant	C.D and H.S.; December 18, 2023	Guthrie, S. and J. Stansfield (2017).	Teatime Threats. Choking Incidents at the Evening Meal.
217	E	Not relevant	C.D and H.S.; December 18, 2023	Washburn, N. S., K. L. Simonton, K. A. R. Richards and Y. H. Lee (2022).	Examining Role Stress, Emotional Intelligence, Emotional Exhaustion, and Affective Commitment Among Secondary Physical Educators.
218	E	Not relevant	C.D and H.S.; December 18, 2023	Young, M. D., A. F. Healy, C. Gonzalez, V. Dutt and L. E. Bourne Jr (2011).	Effects of training with added difficulties on RADAR detection.
219	E	Not relevant	C.D and H.S.; December 18, 2023	Jeon, H. O., J. Kim and O. Kim (2020).	Factors affecting depressive symptoms in employed hemodialysis patients with chronic renal failure.
220	E	Not relevant	C.D and H.S.; December 18, 2023	Mullen, T., C. Twist and J. Highton (2021).	The Physiological and Perceptual Effects of Stochastic Simulated Rugby League Match Play.
221	E	Not relevant	C.D and H.S.; December 18, 2023	Hamby, J. E. (2002).	The Mutiny Wagon Wheel: A Leadership Model for Mutiny in Combat.
222	E	Not relevant	C.D and H.S.; December 18, 2023	Costabile, K. A., R. Shedlosky-Shoemaker and A. B. Austin (2018).	Universal stories: How narratives satisfy core motives.
223	E	Not relevant	C.D and H.S.; December 18, 2023	Breger, L. (2014).	Psychopathia Sexualis: Sexuality in Old and New Psychoanalysis.
224	E	Not relevant	C.D and H.S.; December 18, 2023	Farb, S. (2008).	Endurance Training for the Mind.
225	E	Not relevant	C.D and H.S.; December 18, 2023	(2011).	Call for more behaviour expertise.
226	E	Not relevant	C.D and H.S.; December 18, 2023	Nemati, S., M. Rassouli, M. Ilkhani and A. R. Baghestani (2018).	Perceptions of family caregivers of cancer patients about the challenges of caregiving: a qualitative study.
227	E	Not relevant	C.D and H.S.; December 18, 2023	Zhong, H., W. Eungpinichpong, X. Wang, U. Chatchawan, S. Wanpen, O. Buranruk and C. Wang (2020).	Effects of mechanical bed massage on biochemical markers of exercise-induced back muscle fatigue in athletes: A randomized controlled trial.
228	E	Not relevant	C.D and H.S.; December 18, 2023	Zauhar, J. (2004).	Historical perspectives of sports tourism.
229	E	Not relevant	C.D and H.S.; December 18, 2023	Siegenthaler, E., F. M. Costela, M. B. McCamy, L. L. Di Stasi, J. Otero‐Millan, A. Sonderegger, R. Groner, S. Macknik and S. Martinez‐Conde (2014).	Task difficulty in mental arithmetic affects microsaccadic rates and magnitudes.
230	E	Not relevant	C.D and H.S.; December 18, 2023	Archer, T., A. Fredriksson and B. Johansson (2011).	Exercise alleviates Parkinsonism: clinical and laboratory evidence.
231	E	Not relevant	C.D and H.S.; December 18, 2023	Spiroff, A. and D. Holmes (2022).	THE COMPLETE GUIDE TO Crushing YOUR FIRST MARATHON.
232	E	Not relevant	C.D and H.S.; December 18, 2023	Song, G. and L. I. U. Haihua (2010).	CUSTOMER-RELATED SOCIAL STRESSORS AND EMOTIONAL EXHAUSTION: THE MEDIATING ROLE OF SURFACE AND DEEP ACTING.
233	E	Not relevant	C.D and H.S.; December 18, 2023	(2013).	15th International Congress of ESCAP - European Society for Child and Adolescent Psychiatry 6-10 July 2013, Dublin, Ireland.
234	E	Not relevant	C.D and H.S.; December 18, 2023	Fullagar, H. H. K., R. Duffield, S. Skorski, A. J. Coutts, R. Julian and T. Meyer (2015).	Sleep and Recovery in Team Sport: Current Sleep-Related Issues Facing Professional Team-Sport Athletes.
235	E	Not relevant	C.D and H.S.; December 18, 2023	de Freitas, V. H., S. d. P. Ramos, A. Leicht, T. Alves, F. Rabelo, M. G. Bara-Filho, F. A. Guarnier and F. Y. Nakamura (2017).	Validation of the futsal-specific intermittent shuttle protocol for the simulation of the physical demands of futsal match-play.
236	E	Not relevant	C.D and H.S.; December 18, 2023	Bell, I. R. (1999).	PATTERNS OF WAKING SPECTRAL POWER IN CHEMICALLY INTOLERANT INDIVIDUALS DURING REPEATED CHEMICAL.
237	E	Not relevant	C.D and H.S.; December 18, 2023	Bei, D., Q. I. Yishu, L. I. N. Lu, L. I. U. Tingting, W. Shaotong, Z. Yueyue, Y. Yang, C. Hui, C. Qiuyun, F. Qian, X. I. E. Zhengyang and T. Li (2023).	Which Exercise Approaches Work for Relieving Cancer-Related Fatigue? A Network Meta-analysis.
238	E	Not relevant	C.D and H.S.; December 18, 2023	McLeod, T. C. V. and G. A. Gioia (2010).	Cognitive Rest: The Often Neglected Aspect of Concussion Management.
239	I	Meet all inclusion criteria	C.D and H.S.; December 18, 2023	Lam, H. and S. Phillips (2019). The effects of music on mental fatigue and endurance performance. The Edinburgh Sport and Exercise Medicine Conference.
240	E	Not emprical study	C.D and H.S.; December 18, 2023	de Bloom, J., J. Rantanen, S. Tement and U. Kinnunen (2018).	Longitudinal Leisure Activity Profiles and Their Associations with Recovery Experiences and Job Performance.
241	E	Not relevant	C.D and H.S.; December 18, 2023	Popeska, B., G. Ignatov and D. Sivevska (2017).	GENDER DIFFERENCES IN PARTICIPATION AND USE OF LEISURE TIME BETWEEN MACEDONIAN AND BULGARIAN STUDENTS AT TEACHING FACULTIES.
242	E	Not relevant	C.D and H.S.; December 18, 2023	Lavoie, M., N. Bier, R. Laforce, J. Macoir and R. Laforce, Jr. (2020).	Improvement in functional vocabulary and generalization to conversation following a self-administered treatment using a smart tablet in primary progressive aphasia.
243	E	Not relevant	C.D and H.S.; December 18, 2023	Shulze, J., M. Marquez and O. Ruvalcaba (2023).	The Biopsychosocial Factors That Impact eSports Players' Well-Being: A Systematic Review.
244	E	Not relevant	C.D and H.S.; December 18, 2023	Van Leeuwen, W. and M. Baas (2017).	Creativity Under Attack: How People’s Role in Competitive Conflict Shapes Their Creative Idea Generation.
245	E	Not emprical study	C.D and H.S.; December 18, 2023	Lowry, T. and K. Pakenham (2008).	Health-related quality of life in chronic fatigue syndrome: Predictors of physical functioning and psychological distress.
246	E	Not relevant	C.D and H.S.; December 18, 2023	Sanchez-Luengos, I., O. Lucas-Jiménez, N. Ojeda, J. Peña, J. C. Gómez-Esteban, M. Á. Gómez-Beldarrain, R. Vázquez-Picón, N. Foncea-Beti and N. Ibarretxe-Bilbao (2022).	Predictors of health-related quality of life in Parkinson's disease: the impact of overlap between health-related quality of life and clinical measures.
247	E	Not emprical study	C.D and H.S.; December 18, 2023	Njoku, M. G., L. Jason and S. Torres-Harding (2005).	The Relationships among Coping Styles and Fatigue in an Ethnically Diverse Sample.
248	E	Not relevant	C.D and H.S.; December 18, 2023	Evcili, F. and G. Demirel (2022).	The effects of workload on the styles of anger expression and trait anger" of healthcare professionals working in a COVID‐19 pandemic hospital."
249	E	Not relevant	C.D and H.S.; December 18, 2023	Griffiths, P. (2001).	Counselling asylum seekers and refugees: a study of Kurds in early and later stages of exile.
250	E	Not relevant	C.D and H.S.; December 18, 2023	(2018).	North American Society for the Psychology of Sport and Physical Activity.
251	E	Not music intervention	C.D and H.S.; December 18, 2023	Zhu, J., Y. Zhu and G. Song (2023).	Effect of Probiotic Yogurt Supplementation(Bifidobacterium animalis ssp. lactis BB-12) on Gut Microbiota of Female Taekwondo Athletes and Its Relationship with Exercise-Related Psychological Fatigue.
252	E	Not relevant	C.D and H.S.; December 18, 2023	(2020).	Latest Gear: CYCLING - IT'S DEFINITELY AN ACCESSORY SPORT! HERE WE TAKE A LOOK AT THE TOP PRODUCTS THAT HAVE CROSSED THE BICYCLING AUSTRALIA DESK OVER THE PAST TWO MONTHS.
253	E	Not relevant	C.D and H.S.; December 18, 2023	(2022).	North American Society for the Psychology of Sport and Physical Activity.
254	E	Not relevant	C.D and H.S.; December 18, 2023	Yujiro, Y., S. Jun Seob, Z. W. Bell, V. Wong, R. W. Spitz, A. Takashi and J. P. Loenneke (2021).	Impact Of Isometric Handgrip Exercise With Blood Flow Restriction On Interference Control And Affect.
255	E	Not mental fatigue outcome	C.D and H.S.; December 18, 2028	Pearce, K. A. (1981).	Effects of different types of music on physical strength.
256	E	Not relevant	C.D and H.S.; December 18, 2023	Thivel, D., P. Genin, A. Fillon, M. Khammassi, J. Roche, K. Beaulieu, G. Finlayson, J.-P. Chaput, M. Duclos, A. Tremblay, B. Pereira and L. Metz (2021).	Effect of Acute Exercise and Cycling Desk on Energy Intake and Appetite Response to Mental Work: The CORTEX Study.
257	E	Not relevant	C.D and H.S.; December 18, 2023	Fenner, P. (1994).	Spiritual inquiry in Buddhism.
258	E	Not emprical study	C.D and H.S.; December 18, 2023	Song, A. P., C. Q. Niu, X. H. Ding, X. K. Xu and Z. H. Song (2019).	Mental Fatigue Prediction Model Based on Multimodal Fusion.
259	E	Not relevant	C.D and H.S.; December 18, 2023	Lee, D.-C., S.-H. Lin, H.-L. Ma and D.-B. Wu (2017).	Use of a Modified UTAUT Model to Investigate the Perspectives of Internet Access Device Users.
260	E	Not mental fatigue outcome	C.D and H.S.; December 18, 2023	Takabatake, K., N. Kunii, H. Nakatomi, S. Shimada, K. Yanai, M. Takasago and N. Saito (2021).	Musical Auditory Alpha Wave Neurofeedback: Validation and Cognitive Perspectives.
261	E	Not relevant	C.D and H.S.; December 18, 2023	Kozik, P. and J. T. Enns (2021).	Athletics and attention: Bi-directional influences in the lab and on the field.
262	E	Not relevant	C.D and H.S.; December 18, 2023	Li, X., J. Feng, Y. Yuan, S. Zhang, Z. Xu, Q. Xu, J. Song, L. Ru, Z. Yuan and W. Wu (2023).	Acute and subacute oral toxicity of artemisinin-hydroxychloroquine sulfate tablets in beagle dogs.
263	E	Not relevant	C.D and H.S.; December 18, 2023	Layec, G., G. M. Blain, M. J. Rossman, S. Y. Park, C. R. Hart, J. D. Trinity, J. R. Gifford, S. K. Sidhu, J. C. Weavil, T. J. Hureau, M. Amann and R. S. Richardson (2018).	Acute High-Intensity Exercise Impairs Skeletal Muscle Respiratory Capacity.
264	E	Not relevant	C.D and H.S.; December 18, 2023	Barella, L. A., J. L. Etnier and C. Yu-Kai (2010).	The Immediate and Delayed Effects of an Acute Bout of Exercise on Cognitive Performance of Healthy Older Adults.
265	E	Not relevant	C.D and H.S.; December 18, 2023	Guo, F., F. Li, W. Lv, L. Liu and V. G. Duffy (2020).	Bibliometric Analysis of Affective Computing Researches during 1999~2018.
266	E	Not relevant	C.D and H.S.; December 18, 2023	Bedi, A., P. N. Russell and W. S. Helton (2023).	Go-stimuli probability influences response bias in the sustained attention to response task: a signal detection theory perspective.
267	E	Not relevant	C.D and H.S.; December 18, 2023	Wenlan, W., H. Shenghua, Y. I. N. Hongbiao and K. E. Zheng (2018).	EMPLOYEES' EMOTIONAL LABOR AND EMOTIONAL EXHAUSTION: TRUST AND GENDER AS MODERATORS.
268	E	Not relevant	C.D and H.S.; December 18, 2023	Bastone, K. (2010).	Run Faster (Without All the Work).
269	E	Not relevant	C.D and H.S.; December 18, 2023	Wearing, S., J. Ponting, M. McDonald and S. Schweinsberg (2013).	Managing Nature and the Ecotourism Experience.
270	E	Not relevant	C.D and H.S.; December 18, 2023	Baker, R., C. Glascock and M. Hutchinson (2017).	SEEING THROUGH THE FOG: THE IMPACT OF CONCUSSION ON STUDENT-ATHLETE ACADEMIC PERFORMANCE AND ACCOMMODATION.
271	E	Not relevant	C.D and H.S.; December 18, 2023	Machado, G., S. González-Víllora, H. Sarmento and I. Teoldo (2020).	Development of Tactical Decision-making Skills in Youth Soccer Players: Macro- and Microstructure of Soccer Developmental Activities as a Discriminant of Different Skill Levels.
272	E	Not music intervention	C.D and H.S.; December 18, 2023	Gilsoul, J., V. Libertiaux and F. Collette (2022).	Cognitive fatigue in young, middle‐aged, and older: Breaks as a way to recover.
273	E		C.D and H.S.; December 18, 2023
274	E	Not relevant	C.D and H.S.; December 18, 2023	Goulet‐Pelletier, J. C., P. Gaudreau and D. Cousineau (2022).	Is perfectionism a killer of creative thinking? A test of the model of excellencism and perfectionism.
275	E	Not relevant	C.D and H.S.; December 18, 2023	Song, S., H. Choi, Y. Pang, O. Kim and H. Y. Park (2022).	Factors associated with regularity and length of menstrual cycle: Korea Nurses' Health Study.
276	E	Not relevant	C.D and H.S.; December 18, 2023	Matthews, M. D., K. Defiori and D. Feltner (2009).	Soldier Performance in High Operations Tempo Conditions: West Point Contributions.
277	E	Not relevant	C.D and H.S.; December 18, 2023	Mihura, J. L., N. Dumitrascu, M. Roy and G. J. Meyer (2018).	The Centrality of the Response Process in Construct Validity: An Illustration via the Rorschach Space Response.
278	E	Not relevant	C.D and H.S.; December 18, 2023	Aranda Prudêncio, R. (2023).	EFICÁCIA DA IMERSÃO EM ÁGUA FRIA NA RECUPERAÇÃO PÓS-JOGO EM ATLETAS DE FUTEBOL: UMA REVISÃO DE LITERATURA. / EFFECTIVENESS OF COLD WATER IMMERSION IN POST-GAME RECOVERY IN FOOTBALL ATHLETES: A LITERATURE REVIEW.
279	E	Not relevant	C.D and H.S.; December 18, 2023	(2000).	CORRESPONDENCE.
280	E	Not relevant	C.D and H.S.; December 18, 2023	(2014).	Abstracts from the ICBM 2014 Meeting.
281	E	Not mental fatigue outcome	C.D and H.S.; December 18, 2023	Gorin, S., P. Mengal and S. Majerus (2018).	Temporal grouping effects in musical short-term memory.
282	E	Not relevant	C.D and H.S.; December 18, 2023	Kalashnikov, A. A., V. S. Sautkin and L. V. Kosova (1982).	Prevention of neuroemotional stress in students during exams.
283	E	Not relevant	C.D and H.S.; December 18, 2023	Smith, A. C. T., C. Stavros and K. Westberg (2020).	Cognitive Enhancing Drugs in Sport: Current and Future Concerns.
284	E	Not relevant	C.D and H.S.; December 18, 2023	Lee, M. H., A. Min, C. Park and I. Kim (2023).	How Do Sleep Disturbances Relate to Daytime Functions, Care-related Quality of Life, and Parenting Interactions in Mothers of Children with Autism Spectrum Disorder?
285	E	Not emprical study	C.D and H.S.; December 18, 2023	Bafna, T. and J. P. Hansen (2021).	Mental fatigue measurement using eye metrics: A systematic literature review.
286	E	Not relevant	C.D and H.S.; December 18, 2023	Gold, P. W. (2015).	The organization of the stress system and its dysregulation in depressive illness.
287	E	Not relevant	C.D and H.S.; December 18, 2023	Decroix, L., C. Tonoli, D. D. Soares, S. Tagougui, E. Heyman and R. Meeusen (2016).	Acute cocoa flavanol improves cerebral oxygenation without enhancing executive function at rest or after exercise.
288	E	Not relevant	C.D and H.S.; December 18, 2023	(2012).	Index to Abstract Descriptors.
289	E	Not relevant	C.D and H.S.; December 18, 2023	(2021).	Poster Abstracts.
290	E	Not relevant	C.D and H.S.; December 18, 2023	Turner, B., J. Fleming, T. Ownsworth and P. Cornwell (2011).	Perceptions of recovery during the early transition phase from hospital to home following acquired brain injury: A journey of discovery.
291	E	Not relevant	C.D and H.S.; December 18, 2023	Fors, P. Q. and D. M. Barch (2019).	Differential Relationships of Child Anxiety and Depression to Child Report and Parent Report of Electronic Media Use.
292	E	Not healthy	C.D and H.S.; December 18, 2023	Moumdjian, L., B. Moens, P. J. Maes, J. Van Nieuwenhoven, B. Van Wijmeersch, M. Leman and P. Feys (2019).	Walking to Music and Metronome at Various Tempi in Persons With Multiple Sclerosis: A Basis for Rehabilitation.
293	E	Not relevant	C.D and H.S.; December 18, 2023	Sadziak, A., W. Wiliński and M. Wieczorek (2018).	Resiliency in mainstream school teachers vs. special school teachers.
294	E	Not relevant	C.D and H.S.; December 18, 2023	Hamilton, M. and B. Bakalarski (2010).	FOLLOW THE READERS.
295	E	Not relevant	C.D and H.S.; December 18, 2023	(2014).	Abstracts of Scientific Papers Presented at the 17th Annual Meeting of the Biofeedback Federation of Europe.
296	E	Not relevant	C.D and H.S.; December 18, 2023	Pundole, A., R. Varley and S. Beeke (2021).	Assessing emergence from a prolonged disorder of consciousness: Current opinion and practice in the UK.
297	E	Not relevant	C.D and H.S.; December 18, 2023	Ivarsson, A., U. Johnson, J. Karlsson, M. Börjesson, M. Hägglund, M. B. Andersen and M. Waldén (2019).	Elite female footballers' stories of sociocultural factors, emotions, and behaviours prior to anterior cruciate ligament injury.
298	E	Not relevant	C.D and H.S.; December 18, 2023	Berry, A. S., E. Demeter, S. Sabhapathy, B. A. English, R. D. Blakely, M. Sarter and C. Lustig (2014).	Disposed to Distraction: Genetic Variation in the Cholinergic System Influences Distractibility But Not Time-on-Task Effects.
299	E	Not relevant	C.D and H.S.; December 18, 2023	Aho, K. (2007).	Simmel on Acceleration, Boredom, and Extreme Aesthesia.
300	E	Not relevant	C.D and H.S.; December 18, 2023	Cheng, L., L. Qian, S. Chang and B. He (2021).	Effect of Tai Chi on depression symptoms and sleep quality among older adult women after exercise cessation.
301	E	Not relevant	C.D and H.S.; December 18, 2023	Miksza, P. (2007).	Effective Practice: An Investigation of Observed Practice Behaviors, Self-Reported Practice Habits, and the Performance Achievement of High School Wind Players.
302	E	Not music intervention	C.D and H.S.; December 18, 2023	Goh, H.-T., J. C. Stewart, K. Becker and C.-J. Hung (2022).	Perceived effort for reaching is associated with self-reported fatigue.
303	E	Not relevant	C.D and H.S.; December 18, 2023	Perlus, H. (2015).	MENTAL TOUGHNESS TECHNIQUES FOR PEAK PERFORMANCE.
304	E	Not relevant	C.D and H.S.; December 18, 2023	Manhart, E. (2013).	To the Next Acorn.
305	E	Not relevant	C.D and H.S.; December 18, 2023	Wu, S., M. Peng, H. Mei and X. Shang (2019).	Unwilling but not unable to control: Ego depletion increases effortful dishonesty with material rewards.
306	E	Not relevant	C.D and H.S.; December 18, 2023	Gromisch, E. S., J. M. Fiszdon and M. M. Kurtz (2020).	The effects of cognitive-focused interventions on cognition and psychological well-being in persons with multiple sclerosis: A meta-analysis.
307	E	Not relevant	C.D and H.S.; December 18, 2023	Sanchis-Soler, G., M. GarcÍA-JaÉN, S. Sebastia-Amat and J. Manuel Cortell-Tormo (2021).	Physical activity as a complementary approach for the pharmacological treatment of Fibromyalgia Syndrome: Effects of a 6-week aquatic strength and core training program.
308	E	Not relevant	C.D and H.S.; December 18, 2023	Griffiths, K., M. Mackey and B. Adamson (2011).	Behavioral and Psychophysiological Responses to Job Demands and Association with Musculoskeletal Symptoms in Computer Work.
309	E	Not emprical study	C.D and H.S.; December 18, 2023	Suda, M., K. Morimoto, A. Obata, H. Koizumi and A. Maki (2008).	Emotional responses to music: Towards scientific perspectives on music therapy.
310	E	Not relevant	C.D and H.S.; December 18, 2023	Popova, T. V., G. I. Maksutova, E. G. Savinykh, A. S. Aminov and A. A. Pletnev (2021).	Psychophysiological aspects of work and health enhancement in physical education teachers (a randomized controlled study).
311	E	Not relevant	C.D and H.S.; December 18, 2023	Lazzari, C. D., F. Diefenthaeler and J. L. B. Marques (2020).	Virtual cycling effort is dependent on power update rate.
312	E	Not relevant	C.D and H.S.; December 18, 2023	Gualano, B., G. G. Artioli and A. H. Lancha Junior (2009).	EFEITOS TERAPÊUTICOS DA SUPLEMENTAÇÃO DE CREATINA. / THE THERAPEUTIC EFFECTS OF CREATINE SUPPLEMENTATION.
313	E	Not relevant	C.D and H.S.; December 18, 2023	A.-E, A. and D. G (2018).	Recovery strategies for football players.
314	E	Not relevant	C.D and H.S.; December 18, 2023	Davis, A. J., F. Hettinga and C. Beedie (2020).	You don't need to administer a placebo to elicit a placebo effect: Social factors trigger neurobiological pathways to enhance sports performance.
315	E	Not relevant	C.D and H.S.; December 18, 2023	Mitrou, G. I., C. D. Giannaki, C. Karatzaferi, G. M. Hadjigeorgiou, E. Lavdas, M. D. Maridaki, I. Stefanidis and G. K. Sakkas (2019).	Nocturnal Activity Is Not Affected by a Long-Duration, Low-Intensity Single Exercise Bout.
316	E	Not relevant	C.D and H.S.; December 18, 2023	Condon, T. A., T. G. Eckard, A. J. Aguilar, B. S. Frank, D. A. Padua and E. A. Wikstrom (2021).	Lower Extremity Movement Quality and the Internal Training Load Response of Male Collegiate Soccer Athletes.
317	E	Not relevant	C.D and H.S.; December 18, 2023	Thoman, D., J. Smith, E. Brown, J. Chase and J. Lee (2013).	Beyond Performance: A Motivational Experiences Model of Stereotype Threat.
318	E	Not music intervention	C.D and H.S.; December 18, 2023	Wang, X., H. Lu, Y. He, K. Sun, T. Feng and X. Zhu (2022).	Listening to 15 Hz Binaural Beats Enhances the Connectivity of Functional Brain Networks in the Mental Fatigue State-An EEG Study.
319	E	Not relevant	C.D and H.S.; December 18, 2023	Li, Y., A. Kim, O. X. Liu, B. Mastromartino, Y. Wang and J. J. Zhang (2021).	Impact of perceived value on behaviour intention of parent-child runners in a marathon event.
320	E	Not relevant	C.D and H.S.; December 18, 2023	Qi, Y., S. Song, Z. Dou, J. Chen, G. He, L. Zhang and J. Yao (2017).	[Chaihu Longgu Muli decoction combined with acupuncture at back-shu points for chronic fatigue syndrome].
321	E	Not relevant	C.D and H.S.; December 18, 2023	Liepe-Levinson, K. and M. H. Levinson (1995).	GLOSSING OVER" FEMINISM?: A General Semantics Critique."
322	E	Not relevant	C.D and H.S.; December 18, 2023	Ayonrinde, O. A. (2020).	'Brain fag': a syndrome associated with 'overstudy' and mental exhaustion in 19th century Britain.
323	E	Not relevant	C.D and H.S.; December 18, 2023	Millett, C. J., A. L. Johnson, P. J. Thompson and D. R. Fish (2001).	A study of the relationship between participation in common leisure activities and seizure occurrence.
324	E	Not relevant	C.D and H.S.; December 18, 2023	LeBaron, T. W., I. Laher, B. Kura and J. Slezak (2019).	Hydrogen gas: from clinical medicine to an emerging ergogenic molecule for sports athletes1.
325	E	Not relevant	C.D and H.S.; December 18, 2023	(2004).	Abstracts of the 7th World Congress of Psycho-Oncology.
326	E	Not relevant	C.D and H.S.; December 18, 2023	(2014).	Poster Session Abstracts.
327	E	Not relevant	C.D and H.S.; December 18, 2023	Beyer, K. M. M., A. Szabo, K. Hoormann and M. Stolley (2018).	Time spent outdoors, activity levels, and chronic disease among American adults.
328	E	Not relevant	C.D and H.S.; December 18, 2023	Cavaglion, G. (2010).	A Jungian Interpretation of Sexual Addiction: A Case Study of Mid-Life Crisis.
329	E	Not mental fatigue outcome	C.D and H.S.; December 18, 2023	Carneiro, D. and P. Novais (2017).	Quantifying the effects of external factors on individual performance.
330	E	Not relevant	C.D and H.S.; December 18, 2023	Bell, F. (2001).	The song of 1916.
331	E	Not relevant	C.D and H.S.; December 18, 2023	Tabbaa, L., C. S. Ang, P. Siriaraya, W. J. She and H. G. Prigerson (2021).	A Reflection on Virtual Reality Design for Psychological, Cognitive and Behavioral Interventions: Design Needs, Opportunities and Challenges.
332	E	Not relevant	C.D and H.S.; December 18, 2023	Potter, S. and R. Brown (2012).	Cognitive behavioural therapy and persistent post-concussional symptoms: Integrating conceptual issues and practical aspects in treatment.
333	E	Not relevant	C.D and H.S.; December 18, 2023	Raimondo, S., M. T. Stampi and M. Giacometti (2019).	Muay Thai, structuring the experience of oneself and the others in the martial arts: a pilot study.
334	E	Not relevant	C.D and H.S.; December 18, 2023	Mojallal, M., R. M. Simons, R. P. Quevillon and M. L. Hatwan (2022).	Associations of experiential avoidance with burnout, wellbeing, and productivity loss among police officers: The mediating role of negative and positive affect.
335	E	Not relevant	C.D and H.S.; December 18, 2023	Goodrich, E., H. Wahbeh, A. Mooney, M. Miller and B. S. Oken (2015).	Teaching mindfulness meditation to adults with severe speech and physical impairments: An exploratory study.
336	E	Not relevant	C.D and H.S.; December 18, 2023	Fingerlos, A. (2010).	2010 Clinic Sampler: Learn a lot, and come away a better rider, by attending a great clinic this year.
337	E	Not relevant	C.D and H.S.; December 18, 2023	Kleinman, L., K. Benjamin, H. Viswanathan, M. Mattera, L. Bosserman, D. Blayney and D. Revicki (2012).	The anemia impact measure (AIM): development and content validation of a patient-reported outcome measure of anemia symptoms and symptom impacts in cancer patients receiving chemotherapy.
338	E	Not relevant	C.D and H.S.; December 18, 2023	Ögren, K. (2010).	Neurosis and Modernity. The Age of Nervousness in Sweden by Petteri Pietikainen.
339	E	Not relevant	C.D and H.S.; December 18, 2023	Sio, U. and E. Rudowicz (2007).	The Role of an Incubation Period in Creative Problem Solving.
340	E	Not relevant	C.D and H.S.; December 18, 2023	Marois, A., H. M. Hodgetts, C. Chamberland, A. Williot and S. Tremblay (2021).	Who can best find Waldo? Exploring individual differences that bolster performance in a security surveillance microworld.
341	E	Not relevant	C.D and H.S.; December 18, 2023	Davis, C. G. and H. Brazeau (2021).	Factors promoting greater preoccupation with a secret.
342	E	Not relevant	C.D and H.S.; December 18, 2023	Nápoles, J., J. Kelley and T. J. Rinn (2023).	Burnout and Perceived Agency Among Texas Choir Teachers.
343	E	Not music intervention	C.D and H.S.; December 18, 2023	Wu, C., F. Tian, Q. Shi, Q. Zhao and B. Hu (2022). A Portable System of Mental Fatigue Detection and Mitigation based on Physiological Signals. Proceedings - 2022 IEEE International Conference on Bioinformatics and Biomedicine, BIBM 2022.
344	E	Not relevant	C.D and H.S.; December 18, 2023	Su, R., Z. Song, G. Yao, D. Liu and D. Xie (2019).	[Clinical features of mah-jong reflex epilepsy].
345	E	Not relevant	C.D and H.S.; December 18, 2023	Ehret, S., S. Roth, S. U. Zimmermann, A. Selter and R. Thomaschke (2020).	Feeling time in nature: The influence of directed and undirected attention on time awareness.
346	E	Not relevant	C.D and H.S.; December 18, 2023	Zhao, W. and F. S. Xu (2018).	[Essentials of the differentiation and standardization of syndromes for male impotence in Xu Fu-song's clinical experience].
347	E	Not relevant	C.D and H.S.; December 18, 2023	Liu, W., D. van der Linden and A. B. Bakker (2022).	Does Strengths Use Mean Better Focus? Well-being and Attentional Performance at the Episodic Level.
348	E	Not relevant	C.D and H.S.; December 18, 2023	Watts, G. R., M. D. Hunter, M. Douglas, R. J. Pheasant, T. F. D. Farrow, I. D. Wilkinson, J. Kang, K. Horoshenkov and P. W. Woodruff (2009). The use of fMRI techniques to investigate the perception of tranquillity. 38th International Congress and Exposition on Noise Control Engineering 2009, INTER-NOISE 2009.
349	E	Not relevant	C.D and H.S.; December 18, 2023	Berridge, G. (2012).	Event Experience: A Case Study of Differences Between the Way in Which Organizers Plan an Event Experience and the Way in Which Guests Receive the Experience.
350	E	Not relevant	C.D and H.S.; December 18, 2023	Gerundt, M., Y. Beerenbrock and A. Büssing (2022).	Not Getting Stuck in Dryness - Strategies for Coping with Phases of Spiritual Dryness Among Religious Brothers and Sisters in Germany—Findings from Qualitative Interviews.
351	E	Not relevant	C.D and H.S.; December 18, 2023	Boissoneault, J., J. Letzen, S. Lai, M. E. Robinson and R. Staud (2018).	Static and dynamic functional connectivity in patients with chronic fatigue syndrome: use of arterial spin labelling fMRI.
352	E	Not mental fatigue outcome	C.D and H.S.; December 18, 2027	Lei, S., & Huang, W. (2020).	Can music improve sports performance-literature review.
353	E	Not relevant	C.D and H.S.; December 18, 2023	Sampson, C. (2011).	The Amazing Lives Of Sarah Bradley.
354	E	Not relevant	C.D and H.S.; December 18, 2023	Flora, C. (2016).	IT'S NOT ALL ABOUT YOU!
355	E	Not mental fatigue outcome	C.D and H.S.; December 18, 2023	Frith, E. and P. D. Loprinzi (2018).	Experimental effects of acute exercise and music listening on cognitive creativity.
356	E	Not emprical study	C.D and H.S.; December 18, 2023	Hardcastle, S. L., E. W. Brenu, S. Johnston, D. Staines and S. Marshall-Gradisnik (2016).	Severity Scales for Use in Primary Health Care to Assess Chronic Fatigue Syndrome/Myalgic Encephalomyelitis.
357	E	Not relevant	C.D and H.S.; December 18, 2023	Knott, P. (2017).	How do I… Trick my mind to ride faster?
358	E	Not relevant	C.D and H.S.; December 18, 2023	(2013).	Poster Session D.
359	E	Not relevant	C.D and H.S.; December 18, 2023	Grant, M. A. and P. G. Schempp (2013).	Analysis and Description of Olympic Gold Medalists' Competition-Day Routines.
360	E	Not relevant	C.D and H.S.; December 18, 2023	Russell, W., B. Pritschet, B. Frost, J. Emmett, T. J. Pelley, J. Black and J. Owen (2003).	A Comparison of Post-Exercise Mood Enhancement Across Common Exercise Distraction Activities.
361	E	Not relevant	C.D and H.S.; December 18, 2023	Robison, M. K., M. Obulasetty, C. Blais, K. M. Wingert and G. A. Brewer (2022).	The effect of binaural beat stimulation on sustained attention.
362	E	Not relevant	C.D and H.S.; December 18, 2023	Gu, B. X., Z. G. Luo, X. H. He, J. Wang and S. L. Song (2020).	<SUP>68</SUP>Ga-FAPI and <SUP>18</SUP>F-FDG PET/CT Images in a Patient With Extrapulmonary Tuberculosis Mimicking Malignant Tumor.
363	E	Not mental fatigue outcome	C.D and H.S.; December 18, 2023	Zhuang, N., S. Weng, S. Bao, X. Li, J. Huang and P. Wang (2022). Personalized Synchronous Running Music Remix Procedure for Novice Runners. Lecture Notes in Computer Science (including subseries Lecture Notes in Artificial Intelligence and Lecture Notes in Bioinformatics).
364	E	Not emprical study	C.D and H.S.; December 18, 2023	Staud, R., J. Boissoneault, J. G. Craggs, S. Lai and M. E. Robinson (2018).	Task related cerebral blood flow changes of patients with chronic fatigue syndrome: an arterial spin labeling study.
365	E	Not relevant	C.D and H.S.; December 18, 2023	Scavuzzo, C. J., C. J. Moulton and R. J. Larsen (2018).	The use of magnetic resonance spectroscopy for assessing the effect of diet on cognition.
366	E	Not relevant	C.D and H.S.; December 18, 2023	(2019).	APSAD 2019 Conference, 10-13 November 2019, Hobart, Australia.
367	E	Not relevant	C.D and H.S.; December 18, 2023	(2005).	Symposia.
368	E	Not emprical study	C.D and H.S.; December 18, 2023	Mangin, T., M. Audiffren and N. André (2023).	Réflexions théoriques et méthodologiques autour du concept de fatigue cognitive. / Theoretical methodological reflections on the concept of cognitive fatigue.
369	E	Not relevant	C.D and H.S.; December 18, 2023	(2018).	Poster Session Abstracts.
370	E	Not relevant	C.D and H.S.; December 18, 2023	Zhong, L., L. Zhao, F. Yang, W. Yang, Y. Sun and Q. Hu (2017).	Evaluation of anti-fatigue property of the extruded product of cereal grains mixed with Cordyceps militaris on mice.
371	E	Not relevant	C.D and H.S.; December 18, 2023	(1996).	ABSTRACTS.
372	E	Not emprical study	C.D and H.S.; December 18, 2023	Souchet, A. D., S. Philippe, D. Lourdeaux and L. Leroy (2022).	Measuring Visual Fatigue and Cognitive Load via Eye Tracking while Learning with Virtual Reality Head-Mounted Displays: A Review.
373	E	Not music intervention	C.D and H.S.; December 18, 2023	Li, J., G. Song and D. Miao (2016).	Effect of mental fatigue on nonattention: a visual mismatch negativity study.
374	E	Not relevant	C.D and H.S.; December 18, 2023	Higashiura, T., Y. Nishihira, K. Hayashi, Y. Hayashi and A. Hatta (2011).	The effect of exhaustive exercise on automatic visual-change detection process in the central nervous system.
375	E	Not relevant	C.D and H.S.; December 18, 2023	Aksu, S., A. Uslu, P. İşçen, E. E. Tülay, H. Barham, A. Z. Soyata, A. Demirtas-Tatlidede, G. B. Yıldız, B. Bilgiç, H. Hanağası, A. J. Woods, S. Karamürsel and F. A. Uyar (2022).	Does transcranial direct current stimulation enhance cognitive performance in Parkinson's disease mild cognitive impairment? An event-related potentials and neuropsychological assessment study.
376	E	Not emprical study	C.D and H.S.; December 18, 2023	Sfeir, M., A. Zeitoun, S. Hallit and S. Obeid (2022).	Presence of a psychiatric patient at home and work fatigue in family caregivers: The moderating effect of spirituality.
377	E	Not relevant	C.D and H.S.; December 18, 2023	Anshel, M. H. and S. J. Seipel (2009).	Self-Monitoring and Selected Measures of Aerobic and Strength Fitness and Short-term Exercise Attendence.
378	E	Not relevant	C.D and H.S.; December 18, 2023	Scherr, K., J. Miller and S. Kassin (2014).	“Midnight Confessions”: The Effect of Chronotype Asynchrony on Admissions of Wrongdoing.
379	E	Not relevant	C.D and H.S.; December 18, 2023	Tang, L., Y. Pang, Y. He, Z. Chen and J. Leng (2018).	Burnout among early‐career oncology professionals and the risk factors.
380	E	Not relevant	C.D and H.S.; December 18, 2023	Anshel, M. H. (2013).	A Cognitive-Behavioral Approach for Promoting Exercise Behavior: The Disconnected Values Model.
381	E	Not emprical study	C.D and H.S.; December 18, 2023	Wu, E. Q., P. W. Xiong, Z. R. Tang, G. J. Li, A. G. Song and L. M. Zhu (2022).	Detecting Dynamic Behavior of Brain Fatigue Through 3-D-CNN-LSTM.
382	E	Not relevant	C.D and H.S.; December 18, 2023	Abel, A., B. Baron, F. Grappe and M. Francaux (2019).	Effect of environmental feedbacks on pacing strategy and affective load during a self-paced 30 min cycling time trial.
383	E	Not relevant	C.D and H.S.; December 18, 2023	Qin, F., M. T. Fan, S. Peng and P. J. Zhou (2022).	APPLICATION OF PEER SUPPORT-BASED HEALTH EDUCATION IN PATIENTS WITH TRACHEOTOMY FOR LARYNGEAL CANCER.
384	E	Not music intervention	C.D and H.S.; December 18, 2023	Li, J., Y. Wang and S. Li (2022).	Effects of psychological fatigue on college athletes’ error-related negativity based on artificial intelligence computing method.
385	E	Not relevant	C.D and H.S.; December 18, 2023	Hakman, A., I. Nakonechnyi, L. Balatska, Y. Filak, O. Kljus and I. Vaskan (2018).	Peculiarities of physical and mental capacity of 6-9-year-old children under elementary school conditions.
386	E	Not emprical study	C.D and H.S.; December 18, 2023	Liu, Z. B., N. N. Yokoyama, L. K. Song, J. Xie, Z. Sadeghi, Y. X. Wu, S. Yee, X. R. Wu, B. V. Y. Wang, E. Uchio and X. L. Zi (2023).	The Potent Anti-Tumor Effects of Rhodiola Drinking Are Associated with the Inhibition of the mTOR Pathway and Modification of Tumor Metabolism in the UPII-Mutant Ha-Ras Model.
387	E	Not relevant	C.D and H.S.; December 18, 2023	Sigman, M., M. Peña, A. P. Goldin and S. Ribeiro (2014).	Neuroscience and education: prime time to build the bridge.
388	E	Not relevant	C.D and H.S.; December 18, 2023	Schmidt, M., F. Egger and A. Conzelmann (2015).	DELAYED POSITIVE EFFECTS OF AN ACUTE BOUT OF COORDINATIVE EXERCISE ON CHILDREN'S ATTENTION.
389	E	Not relevant	C.D and H.S.; December 18, 2023	(2013).	Sport and Exercise Psychology.
390	E	Not relevant	C.D and H.S.; December 18, 2023	Roberts, M. E., J. J. Clarkson, E. L. T. Cummings and C. M. Ragsdale (2017).	Facilitating emotional regulation: The interactive effect of resource availability and reward processing.
391	E	Not music intervention	C.D and H.S.; December 18, 2023	Amzajerdi, A., M. Keshavarz, M. Ezati and F. Sarvi (2023).	The effect of Pilates exercises on sleep quality and fatigue among female students dormitory residents.
392	I	Meet all inclusion criteria	C.D and H.S.; December 18, 2023	Jacquet, T., B. Poulin-Charronnat, P. Bard, J. Perra and R. Lepers (2021).	Physical Activity and Music to Counteract Mental Fatigue.
393	E	Not relevant	C.D and H.S.; December 18, 2023	Conte, D., M. R. Smith, F. Santolamazza, T. G. Favero, A. Tessitore and A. Coutts (2019).	Reliability, usefulness and construct validity of the Combined Basketball Skill Test (CBST).
394	E	Not emprical study	C.D and H.S.; December 18, 2023	Franco-Alvarenga, P. E., C. Brieztke, R. Canestri, R. Yukio Asano and F. Oliveira Pires (2019).	Psychophysiological responses of music on physical performance: a critical review. / Respostas psicofisiológicas da música no desempenho físico: uma revisão crítica.
395	E	Not music intervention	C.D and H.S.; December 18, 2023	Bongo, M. and R. Seva (2022).	Effect of Fatigue in Air Traffic Controllers' Workload, Situation Awareness, and Control Strategy.
396	E	Not music intervention	C.D and H.S.; December 18, 2023	Song, S. and L. Jason (2005).	A population-based study of chronic fatigue syndrome (CFS) experienced in differing patient groups: An effort to replicate Vercoulen et al.'s model of CFS.
397	E	Not music intervention	C.D and H.S.; December 18, 2023	Stubberud, J., E. Edvardsen, A.-K. Schanke, A. Lerdal, A. Kjeverud, A. Schillinger and M. Løvstad (2019).	Description of a multifaceted intervention programme for fatigue after acquired brain injury: a pilot study.
398	E	Not relevant	C.D and H.S.; December 18, 2023	Simpson, P. A. (2000).	Germany and Its Discontents: 'Die Skeptiker's' Punk Corrective.
399	E	Not mental fatigue outcome	C.D and H.S.; December 18, 2023	Ladenberger-Leo, E. (1986).	Effect of music on the general feeling of persons performing monotonous work.
400	E	Not relevant	C.D and H.S.; December 18, 2023	Genefke, I. (2002).	Chronic Persistent Pain in Victims of Torture.
401	E	Not relevant	C.D and H.S.; December 18, 2023	(2016).	Abstracts 2016.
402	E	Not relevant	C.D and H.S.; December 18, 2023	(2012).	Research Area: Exercise.
403	E	Not relevant	C.D and H.S.; December 18, 2023	(2019).	North American Society for the Psychology of Sport and Physical Activity.
404	E	Not relevant	C.D and H.S.; December 18, 2023	Cardini, B. B. and A. M. Freund (2021).	Recovery from accumulated strain: the role of daily mood and opportunity costs during a vacation.
405	E	Not music intervention	C.D and H.S.; December 18, 2023	Liu, L., Y. Huang, Y. Song, L. Mo and Y. He (2022). A Preliminary Study of the Auditory Stimulation Relieving Mental Fatigue Behaviours. 2022 5th International Conference on Information Communication and Signal Processing, ICICSP 2022.
406	E	Not relevant	C.D and H.S.; December 18, 2023	Hallowell, E. H. (1997).	Why worry? (cover story).
407	E	Not relevant	C.D and H.S.; December 18, 2023	Molina, A. R. (2013).	'Dictating the Suitable Way of Life': Mental Hygiene for Children and Workers in Socialist Mexico, 1934-1940.
408	E	Not mental fatigue outcome	C.D and H.S.; December 18, 2023	Jiang, J. and Q. Meng (2022). Effects of Acoustic Environment on the Psychological State Based on Visual Cognitive Work in Open-plan Office. Proceedings of the International Congress on Acoustics.
409	E	Not relevant	C.D and H.S.; December 18, 2023	Florkowski, R. (2014).	Doświadczanie i profilaktyka ataku paniki. Casus obrazowania rezonansem magnetycznym. / Experiences and prophylactic of panic attacks. The case of magnetic resonance imaging.
410	E	Not mental fatigue outcome	C.D and H.S.; December 18, 2023	de Souza, Y. R. and E. Ramos da Silva (2012).	Temporal analysis of the ergogenic effect of asynchronous music on exercise. / Analise temporal do efeito ergogênico da música assincrônica em exercício.
411	I	Meet all inclusion criteria	C.D and H.S.; December 18, 2023	Chen, L. L., T. Sugi, S. Shirakawa, J. Z. Zou and M. Nakamura (2008).	Comfortable environments for mental work by suitable work-rest schedule: Mental fatigue and relaxation.
412	E	Not relevant	C.D and H.S.; December 18, 2023	Robin, N., E. Hermand, V. Hatchi and O. Hue (2023).	Heat management strategies and high level sports performance: Psychophysiological insights and applied recommendations.
413	E	Not relevant	C.D and H.S.; December 18, 2023	Wise, N. (1998).	REMEMBERING POONJAJI: PERFORMANCE ARTIST AND SPIRITUAL SEEKER REFLECTS ON HER ENCOUNTERS WITH AN ADVAITA VEDANTA MASTER.
414	E	Not relevant	C.D and H.S.; December 18, 2023	Chaney, M. P. and J. S. Whitman (2020).	Affirmative Wellness Counseling With Older LGBTQ+ Adults.
415	E	Not relevant	C.D and H.S.; December 18, 2023	Duvall, J. and R. Kaplan (2014).	Enhancing the well-being of veterans using extended group-based nature recreation experiences.
416	E	Not relevant	C.D and H.S.; December 18, 2023	Johansson, A., M. Windahl, E. Svanborg, M. Fredrichsen, E. Swahn, P. Y. Uhlin and U. Edéll‐Gustafsson (2007).	Perceptions of how sleep is influenced by rest, activity and health in patients with coronary heart disease: a phenomenographical study.
417	E	Not relevant	C.D and H.S.; December 18, 2023	(2011).	Mind Over Mountain.
418	E	Not emprical study	C.D and H.S.; December 18, 2023	Balk, Y. A. and C. Englert (2020).	Recovery self-regulation in sport: Theory, research, and practice.
419	I	Meet all inclusion criteria	C.D and H.S.; December 18, 2023	Coimbra, D. R., G. G. Bevilacqua, F. S. Pereira and A. Andrade (2021).	Effect of Mindfulness Training on Fatigue and Recovery in Elite Volleyball Athletes: A Randomized Controlled Follow-Up Study.
420	E	Not relevant	C.D and H.S.; December 18, 2023	Hindoyan, A., M. Cao, D. A. Cesario, J. S. Shinbane and L. A. Saxon (2011).	Impact of Relaxation Training on Patient-Perceived Measures of Anxiety, Pain, and Outcomes after Interventional Electrophysiology Procedures.
421	E	Not relevant	C.D and H.S.; December 18, 2023	von Stumm, S. (2018).	Feeling low, thinking slow? Associations between situational cues, mood and cognitive function.
422	E	Not relevant	C.D and H.S.; December 18, 2023	Mann, S. and A. Robinson (2009).	Boredom in the lecture theatre: an investigation into the contributors, moderators and outcomes of boredom amongst university students.
423	E	Not relevant	C.D and H.S.; December 18, 2023	Miller, W., S. Jeon, M. Kang, J. S. Song and X. Ye (2021).	Does Performance-Related Information Augment the Maximal Isometric Force in the Elbow Flexors?
424	E	Not relevant	C.D and H.S.; December 18, 2023	Gerasimovich, N. I. (1968).	The effect of musical exercises o the dynamics of work capacity and fatigue in junior grade pupils of musical boarding schools.
425	E	Not relevant	C.D and H.S.; December 18, 2023	(2017).	North American Society for the Psychology of Sport and Physical Activity: San Diego, California June 5-8, 2017.
426	E	Not relevant	C.D and H.S.; December 18, 2023	Eccles, D. W., Y. Balk, T. W. Gretton and N. Harris (2022).	The forgotten session": Advancing research and practice concerning the psychology of rest in athletes."
427	E	Not relevant	C.D and H.S.; December 18, 2023	Dalton-Barron, N., S. Whitehead, G. Roe, C. Cummins, C. Beggs and B. Jones (2020).	Time to embrace the complexity when analysing GPS data? A systematic review of contextual factors on match running in rugby league.
428	E	Not relevant	C.D and H.S.; December 18, 2023	Haishu, Q., X. I. A. Yue and L. I. Ying (2016).	PERCEIVED EMPLOYABILITY MODERATES BURNOUT AND DEPRESSION AMONG BANK EMPLOYEES.
429	E	Not emprical study	C.D and H.S.; December 18, 2023	Forestier, C., M. de Chanaleilles and A. Chalabaev (2023).	La fatigue du contrôle de soi : reconceptualisation de l'épuisement de l'ego et implications dans les activités physiques et sportives.
430	E	Not relevant	C.D and H.S.; December 18, 2023	Li, Y., F. You, M. Ji and X. You (2020).	The Influence of Smartphone Text Input Method, Posture, and Environment on User Experience.
431	E	Not emprical study	C.D and H.S.; December 18, 2023	González-Víllora, S., A. Prieto-Ayuso, F. Cardoso and I. Teoldo (2022).	The role of mental fatigue in soccer: a systematic review.
432	E	Not relevant	C.D and H.S.; December 18, 2023	Kaipa, R., B. Howard, R. Kaipa, E. Turcat and L. Prema (2020).	Role of Massed Versus Distributed Practice in Learning Novel Foreign Language Utterances.
433	E	Not music intervention	C.D and H.S.; December 18, 2023	Oldershaw, A., D. Hambrook, K. A. Rimes, K. Tchanturia, J. Treasure, S. Richards, U. Schmidt and T. Chalder (2011).	Emotion recognition and emotional theory of mind in chronic fatigue syndrome.
434	E	Not emprical study	C.D and H.S.; December 18, 2023	Fleck, E. (2013).	10 Strategies for Motivating the Recreational Athlete.
435	E	Not relevant	C.D and H.S.; December 18, 2023	(2004).	Friday 13th August 2004.
436	E	Not relevant	C.D and H.S.; December 18, 2023	Orzech, K. M., M. A. Grandner, B. M. Roane and M. A. Carskadon (2016).	Digital media use in the 2 h before bedtime is associated with sleep variables in university students.
437	E	Not music intervention	C.D and H.S.; December 18, 2023	Jason, L. A., R. R. Taylor, C. L. Kennedy, K. Jordan, C.-F. Huang, S. Torres-Harding, S. Song and D. Johnson (2002).	A factor analysis of chronic fatigue symptoms in a community-based sample.
438	E	Not relevant	C.D and H.S.; December 18, 2023	Venter, R. (2014).	Perceptions of team athletes on the importance of recovery modalities.
439	E	Not relevant	C.D and H.S.; December 18, 2023	Cheol-Ung, K., B. Kyung-Wan, Y. Jun-Il and K. Ji-Seok (2020).	Wearing Type of Shoes Affects Lower-Limb Muscle Fatigue and Ankle Stability in Young Female Workers.
440	E	Not relevant	C.D and H.S.; December 18, 2023	Stoeber, J. and D. Rennert (2008).	Perfectionism in school teachers: Relations with stress appraisals, coping styles, and burnout.
441	E	Not relevant	C.D and H.S.; December 18, 2023	Elkana, O., R. Louzia-Timen, E. Kodesh, S. Levy and Y. Netz (2022).	The effect of a single training session on cognition and mood in young adults – is there added value of a dual-task over a single-task paradigm?
442	E	Not relevant	C.D and H.S.; December 18, 2023	Bigliassi, M., C. I. Karageorghis, A. V. Nowicky, G. Orgs and M. J. Wright (2016).	Cerebral mechanisms underlying the effects of music during a fatiguing isometric ankle-dorsiflexion task.
443	E	Not relevant	C.D and H.S.; December 18, 2023	Davies, T. (2021).	FULL SITE SUBSCRIPTION: POST-VIRAL FATIGUE CAMPAIGN PLAYBOOK.
444	E	Not music intervention	C.D and H.S.; December 18, 2023	Archer, S. (2019).	SHOULD YOU TRAIN TO IMPROVE YOUR ABILITY TO TOLERATE MENTAL FATIGUE?
445	E	Not relevant	C.D and H.S.; December 18, 2023	Hokowhitu, B. (2003).	'Physical beings': Stereotypes, sport and the 'physical education' of New Zealand Ma‾ori.
446	E	Not relevant	C.D and H.S.; December 18, 2023	Ferretti, A. (2018).	moon shine.
447	E	Not relevant	C.D and H.S.; December 18, 2023	(2010).	SPORT AND EXERCISE PSYCHOLOGY.
448	E	Not relevant	C.D and H.S.; December 18, 2023	Gruzelier, J. H. (2014).	Differential effects on mood of 12-15 (SMR) and 15-18 (beta1) Hz neurofeedback.
449	E	Not relevant	C.D and H.S.; December 18, 2023	Mason, L., A. Ronconi, S. Scrimin and F. Pazzaglia (2022).	Short-Term Exposure to Nature and Benefits for Students' Cognitive Performance: a Review.
450	E	Not relevant	C.D and H.S.; December 18, 2023	Loh, L. W. W., J. S. E. Lee and R. W. L. Goy (2019).	Exploring the impact of overnight call stress on anaesthesiology senior residents' perceived ability to learn and teach in an Asian healthcare system: A qualitative study.
451	E	Not relevant	C.D and H.S.; December 18, 2023	Pessiglione, M., D. Guehl, C. Jan, C. François, E. C. Hirsch, J. Féger and L. Tremblay (2004).	Disruption of self-organized actions in monkeys with progressive MPTP-induced parkinsonism: II. Effects of reward preference.
452	E	Not relevant	C.D and H.S.; December 18, 2023	(2018).	Proceedings of the Fifteenth International Society of Sports Nutrition (ISSN) Conference and Expo.
453	E	Not relevant	C.D and H.S.; December 18, 2023	(2004). ABSTRACTS FOR SYMPOSIA AND PANEL DISCUSSIONS. 41: S3-S24.
454	E	Not relevant	C.D and H.S.; December 18, 2023	Choe, Y.-k., T. Foster, A. Asselin, M. LeVander and J. Baird (2017).	Cognitive-linguistic effort in multidisciplinary stroke rehabilitation: Decreasing vs. increasing cues for word retrieval.
455	E	Not mental fatigue outcome	C.D and H.S.; December 18, 2029	Rentfrow, P. J. (2012)	The role of music in everyday life: Current directions in the social psychology of music.
456	E	Not relevant	C.D and H.S.; December 18, 2023	Alexopoulos, P., D. Roukas, A. Efkarpidis, G. Konstantopoulou, R. Soldatos, K. Karaivazoglou, E. Kontogianni, K. Assimakopoulos, T. Iliou, P. Εconomou, P. Gourzis and A. Politis (2022).	Hospital workforce mental reaction to the pandemic in a low COVID-19 burden setting: a cross-sectional clinical study.
457	E	Not relevant	C.D and H.S.; December 18, 2023	Laato, S., A. K. M. N. Islam and T. H. Laine (2022).	Playing location-based games is associated with psychological well-being: an empirical study of Pokémon GO players.
458	E	Not relevant	C.D and H.S.; December 18, 2023	Sullivan, K. A. and R. Cox (2019).	Prior head injury but not sex or sports-participation affects expectations for post-injury rest and activity in simulated mild traumatic brain injury.
459	E	Not music intervention	C.D and H.S.; December 18, 2023	Wang, J. J., Y. J. Song, Z. C. Wu, X. O. Chu, Q. M. Wang, X. J. Wang, L. N. Wei, H. Meng and X. H. Wang (2009).	[Randomized controlled clinical trials of acupuncture treatment of chronic fatigue syndrome].
460	E	Not music intervention	C.D and H.S.; December 18, 2023	Wang, F., X. Kang and B. Lu (2021). Real-Time Detection and Early Warning of Driving Fatigue Based on Basic Scale Entropy. Proceedings - 2021 3rd International Conference on Artificial Intelligence and Advanced Manufacture, AIAM 2021.
461	E	Not music intervention	C.D and H.S.; December 18, 2023	Nikooharf Salehi, E., S. Jaydari Fard, S. Jaberzadeh and M. Zoghi (2022).	Transcranial Direct Current Stimulation Reduces the Negative Impact of Mental Fatigue on Swimming Performance.
462	E	Not emprical study	C.D and H.S.; December 18, 2023	Asvat, Y., V. L. Malcarne, G. R. Sadler and P. B. Jacobsen (2014).	Validity of the multidimensional fatigue symptom inventory-short form in an African-American community-based sample.
463	E	Not relevant	C.D and H.S.; December 18, 2023	Sliter, M., Y. Chen, S. Withrow and K. Sliter (2013).	Older and (Emotionally) Smarter? Emotional Intelligence as a Mediator in the Relationship between Age and Emotional Labor Strategies in Service Employees.
464	E	Not relevant	C.D and H.S.; December 18, 2023	(2012).	Research Area: Industrial/Organisational/Work.
465	E	Not relevant	C.D and H.S.; December 18, 2023	Fournié, C., N. Bouscaren, G. Dalleau, V. Lenclume, C. Mohr, P. Zunic, Q. Cabrera and C. Verkindt (2020).	Adapted physical activity and cardiac coherence in hematologic patients (APACCHE): study protocol for a randomized controlled trial.
466	E	Not relevant	C.D and H.S.; December 18, 2023	Mujika, I., S. Halson, L. M. Burke, G. Balagué and D. Farrow (2018).	An Integrated, Multifactorial Approach to Periodization for Optimal Performance in Individual and Team Sports.
467	E	Not relevant	C.D and H.S.; December 18, 2023	Fu, L., X. Ding and Y. Ding (2022).	Ensemble empirical mode decomposition-based preprocessing method with Multi-LSTM for time series forecasting: a case study for hog prices.
468	E	Not relevant	C.D and H.S.; December 18, 2023	(2019).	26th Annual Conference of the International Society for Quality of Life Research.
469	E	Not relevant	C.D and H.S.; December 18, 2023	Parong, J. and R. E. Mayer (2020).	Cognitive consequences of playing brain‐training games in immersive virtual reality.
470	E	Not relevant	C.D and H.S.; December 18, 2023	Yulita, M. A. Idris and S. S. Abdullah (2022).	Psychosocial safety climate improves psychological detachment and relaxation during off‐job recovery time to reduce emotional exhaustion: A multilevel shortitudinal study.
471	E	Not music intervention	C.D and H.S.; December 18, 2023	Rapoliene, L., A. Razbadauskas, J. Sąlyga and A. Martinkenas (2016).	Stress and fatigue management using balneotherapy in a short-time randomized controlled trial.
472	E	Not relevant	C.D and H.S.; December 18, 2023	Gabriel, A. S., J. Koopman, C. C. Rosen and R. E. Johnson (2018).	Helping others or helping oneself? An episodic examination of the behavioral consequences of helping at work.
473	E	Not emprical study	C.D and H.S.; December 18, 2023	Toh, D. W. K., C. H. Wong, J. Fam and J. E. Kim (2021).	Daily consumption of essence of chicken improves cognitive function: a systematically searched meta-analysis of randomized controlled trials.
474	E	Not relevant	C.D and H.S.; December 18, 2023	(2017).	24th Annual Conference of the International Society for Quality of Life Research.
475	E	Not relevant	C.D and H.S.; December 18, 2023	Gu, B., Z. Luo, X. He, J. Wang and S. Song (2020).	68Ga-FAPI and 18F-FDG PET/CT Images in a Patient With Extrapulmonary Tuberculosis Mimicking Malignant Tumor.
476	E	Not relevant	C.D and H.S.; December 18, 2023	(2018).	Individual Abstracts.
477	E	Not relevant	C.D and H.S.; December 18, 2023	Murphy, A. (2013).	Why Learning & MULTITASKING Don't Mix.
478	E	Not relevant	C.D and H.S.; December 18, 2023	Freeman, S. M. and A. R. Aron (2016).	Withholding a Reward-driven Action: Studies of the Rise and Fall of Motor Activation and the Effect of Cognitive Depletion.
479	E	Not retrieved	C.D and H.S.; December 18, 2023	Tsenova, B. (1996).	[Regulative music therapy and training as a means for enhancing adaptive potentials and for overcoming fatigue and stress].
480	E	Not relevant	C.D and H.S.; December 18, 2023	Orejudo, S., Á. Balaguer, A. Osorio, P. A. de la Rosa and C. Lopez‐del Burgo (2022).	Activities and relationships with parents as key ecological assets that encourage personal positive youth development.
481	E	Not relevant	C.D and H.S.; December 18, 2023	Yeung, M. K. and V. W. Chu (2022).	Viewing neurovascular coupling through the lens of combined EEG–fNIRS: A systematic review of current methods.
482	E	Not relevant	C.D and H.S.; December 18, 2023	(2009).	Index to Abstract Descriptors.
483	E	Not relevant	C.D and H.S.; December 18, 2023	Noakes, T. D. (2011).	Time to move beyond a brainless exercise physiology: the evidence for complex regulation of human exercise performance.
484	E	Not mental fatigue outcome	C.D and H.S.; December 18, 2023	Jain, S. and N. P. Nataraja (2019).	The effect of fatigue on working memory and auditory perceptual abilities in trained musicians.
485	E	Not relevant	C.D and H.S.; December 18, 2023	Twilley, D., L. Morris, W. Hunter Holland and K. K. Holland (2022).	An Examination of DRAMMA Model Outcomes for Campus Recreation Users.
486	E	Not relevant	C.D and H.S.; December 18, 2023	Robin, N., G. R. Coudevylle and O. Hue (2021).	Attentional processes and performance in hot humid or dry environments: review, applied recommendation and new research directions. / Processus attentionnel et performances en climat chaud et/ou tropical : revue, recommandations appliquées et perspectives de recherche.
487	E	Not relevant	C.D and H.S.; December 18, 2023	A, F. (2015).	The psychological toll of being off-duty but 'on call'.
488	E	Not relevant	C.D and H.S.; December 18, 2023	Cotterill, S. (2015).	Preparing for Performance: Strategies Adopted Across Performance Domains.
489	E	Not relevant	C.D and H.S.; December 18, 2023	Gould, K. R., J. L. Ponsford and G. Spitz (2014).	Association between cognitive impairments and anxiety disorders following traumatic brain injury.
490	E	Not relevant	C.D and H.S.; December 18, 2023	Myung-Sun, C. (2021).	Convergence Study of Job Stress on Turnover Intention among Personal Assistants for Persons with Disabilities: The Buffering Role of Self-Regulation.
491	E	Not music intervention	C.D and H.S.; December 18, 2023	Holland, A. A., D. Graves, B. M. Greenberg and L. L. Harder (2014).	Fatigue, emotional functioning, and executive dysfunction in pediatric multiple sclerosis.
492	E	Not relevant	C.D and H.S.; December 18, 2023	Irvine, D., S. A. Jobson and J. P. Wilson (2022).	Evaluating Changes in Mental Workload in Indoor and Outdoor Ultra-Distance Cycling.
493	E	Not relevant	C.D and H.S.; December 18, 2023	Blaney, J. M., A. Lowe‐Strong, J. Rankin‐Watt, A. Campbell and J. H. Gracey (2013).	Cancer survivors' exercise barriers, facilitators and preferences in the context of fatigue, quality of life and physical activity participation: a questionnaire-survey.
494	E	Not mental fatigue outcome	C.D and H.S.; December 18, 2023	Dal Cason, D. L. (2012).	Ergonomic principles and tools for best interdisciplinary psycho-physical stress prevention.
495	E	Not relevant	C.D and H.S.; December 18, 2023	Green, C. D., I. Feinerer and J. T. Burman (2013).	Beyond the Schools of Psychology 1: A Digital Analysis of Psychological Review, 1894-1903.
496	E	Not music intervention	C.D and H.S.; December 18, 2023	Jason, L. A., B. Skendrovic, J. Furst, A. Brown, A. Weng and C. Bronikowski (2012).	Data mining: comparing the empiric CFS to the Canadian ME/CFS case definition.
497	E	Not relevant	C.D and H.S.; December 18, 2023	(2012).	EHPS 2012 abstracts.
498	E	Not relevant	C.D and H.S.; December 18, 2023	Bigliassi, M., A. M. Ocubaro, A. E. Lima-Silva, C. F. Buzzachera and R. Bertuzzi (2022).	Psychological and psychophysiological mechanisms underlying the effects of meditation during moderate-intensity exercise.
499	E	Not relevant	C.D and H.S.; December 18, 2023	Wuttke, A. (2021).	The pleasure principle: Why (some) people develop a taste for politics: Evidence from a preregistered experiment.
500	E	Not relevant	C.D and H.S.; December 18, 2023	Mikalef, P., M. N. Giannakos and I. O. Pappas (2017).	Designing social commerce platforms based on consumers’ intentions.
501	E	Not emprical study	C.D and H.S.; December 18, 2023	Jacquet, T., B. Poulin-Charronnat and R. Lepers (2023).	Comment lutter contre les effets négatifs de la fatigue mentale : une revue narrative. / How to overcome the negative effects of mental fatigue: a narrative review.
502	E	Not relevant	C.D and H.S.; December 18, 2023	FranĔK, M. (2013).	ENVIRONMENTAL FACTORS INFLUENCING PEDESTRIAN WALKING SPEED.
503	E	Not relevant	C.D and H.S.; December 18, 2023	Saunders, B., M. Milyavskaya and M. Inzlicht (2015).	Variation in Cognitive Control as Emotion Regulation.
504	E	Not music intervention	C.D and H.S.; December 18, 2023	Pessoa, F. d. A., L. C. Pereira, A. de Oliveira Araújo, G. T. A. Oliveira, D. C. Pereira and H. M. Elsangedy (2022).	Mental Fatigue Prior to Aerobic Exercise Reduces Exercise Pleasure and Negatively Affects Implicit Attitudes Toward Future Exercise.
505	E	Not relevant	C.D and H.S.; December 18, 2023	Wu, B., F. Li, L. Zhou, M. Liu and F. Geng (2022).	Are mindful people less involved in online trolling? A moderated mediation model of perceived social media fatigue and moral disengagement.
506	E	Not relevant	C.D and H.S.; December 18, 2023	Gelonch, O., M. Garolera, J. Valls, L. Rosselló and J. Pifarré (2017).	Cognitive complaints in women with fibromyalgia: Are they due to depression or to objective cognitive dysfunction?
507	E	Not emprical study	C.D and H.S.; December 18, 2023	Colin, C., V. Prince, J. L. Bensoussan and M. C. Picot (2023).	Music therapy for health workers to reduce stress, mental workload and anxiety: a systematic review.
508	E	Not music intervention	C.D and H.S.; December 18, 2023	Suda, M., M. Fukuda, T. Sato, S. Iwata, M. Q. Song, M. Kameyama and M. Mikuni (2009).	Subjective feeling of psychological fatigue is related to decreased reactivity in ventrolateral prefrontal cortex.
509	E	Not relevant	C.D and H.S.; December 18, 2023	Badger, T. A., C. Segrin, J. T. Hepworth, A. Pasvogel, K. Weihs and A. M. Lopez (2013).	Telephone-delivered health education and interpersonal counseling improve quality of life for Latinas with breast cancer and their supportive partners.
510	I	Meet all inclusion criteria	C.D and H.S.; December 18, 2023	Gao, S., K. Zhou, J. Zhang, Y. Cheng and S. Mao (2023).	Effects of Background Music on Mental Fatigue in Steady-State Visually Evoked Potential-Based BCIs.
511	E	Not relevant	C.D and H.S.; December 18, 2023	(2006).	Index to Abstract Descriptors.
512	E	Not relevant	C.D and H.S.; December 18, 2023	Wong, M. Y. (2016).	Towards a theory of mood function.
513	E	Not relevant	C.D and H.S.; December 18, 2023	Janhofer, D. E., C. Lakhiani and D. H. Song (2019).	Addressing Surgeon Fatigue: Current Understanding and Strategies for Mitigation.
514	E	Not relevant	C.D and H.S.; December 18, 2023	(2013).	Poster Session Abstracts.
515	E	Not relevant	C.D and H.S.; December 18, 2023	(2021).	THE SHARE.
516	E	Not relevant	C.D and H.S.; December 18, 2023	Schmidt, J. and D. Weissman (2016).	Congruency sequence effects and previous response times: conflict adaptation or temporal learning?
517	E	Not music intervention	C.D and H.S.; December 18, 2023	Barte, J. C. M., A. Nieuwenhuys, S. A. E. Geurts and M. A. J. Kompier (2019).	Motivation counteracts fatigue-induced performance decrements in soccer passing performance.
518	E	Not relevant	C.D and H.S.; December 18, 2023	Sho'ouri, N., M. Firoozabadi and K. Badie (2020).	The effect of beta/alpha neurofeedback training on imitating brain activity patterns in visual artists.
519	E	Not relevant	C.D and H.S.; December 18, 2023	Davis, T. J. and H. M. Fichtenholtz (2019).	Thinking Outside of Functional Fixedness with the Aide of Mental Fatigue.
520	E	Not relevant	C.D and H.S.; December 18, 2023	(2011).	BASES supplement abstracts.
521	E	Not music intervention	C.D and H.S.; December 18, 2023	Archer, S. (2012).	Guided Imagery May Help People Manage Fatigue.
522	E	Not relevant	C.D and H.S.; December 18, 2023	(2003).	A Guide to the Literature on Aggressive Behavior.
523	E	Not relevant	C.D and H.S.; December 18, 2023	Li, Q., R. Sun, Q. Song, B. Ning, S. Liu, Z. Wu, L. Liu, H. Wang, N. Wang, J. Yan and J. Wang (2019).	[Effects of training burnout and sleep quality on heat regulation response and severe heatstroke in people performed 5-km armed cross-country training].
524	E	Not mental fatigue outcome	C.D and H.S.; December 18, 2023	Hsieh, F. C., N. F. Miao, I. J. Tseng, H. L. Chiu, C. C. Kao, D. Liu, R. Chen, H. F. Tsai and K. R. Chou (2019).	Effect of home-based music intervention versus ambient music on breast cancer survivors in the community: A feasibility study in Taiwan.
525	E	Not relevant	C.D and H.S.; December 18, 2023	(2015).	In brief.
526	E	Not music intervention	C.D and H.S.; December 18, 2023	Walker, G. R. (2022).	EMOTIVE MEDIA AS A COUNTERBALANCE TO AIDS MESSAGING FATIGUE IN SOUTH AFRICA: RESPONSES TO AN HIV/AIDS AWARENESS MUSIC VIDEO.
527	E	Not relevant	C.D and H.S.; December 18, 2023	Boekstein, M. S. and J. P. Spencer (2013).	International trends in health tourism: Implications for thermal spring tourism in the Western Cape Province of South Africa.
528	E	Not relevant	C.D and H.S.; December 18, 2023	Spruit, E., G. Band, J. Hamming and K. Ridderinkhof (2014).	Optimal training design for procedural motor skills: a review and application to laparoscopic surgery.
529	E	Not emprical study	C.D and H.S.; December 18, 2023	Kang, S. G., S. W. Song, S. H. Kim, Y. J. Kang, Y. R. Kim and Y. Eun (2020).	Fatigue and Mental Status of Caregivers of Severely Chronically Ill Patients.
530	I	Meet all inclusion criteria	C.D and H.S.; December 18, 2023	Lam, H. K. N., H. Middleton and S. Phillips (2022).	The effect of self-selected music on endurance running capacity and performance in a mentally fatigued state.
531	E	Not relevant	C.D and H.S.; December 18, 2023	Nelson, D. W. and M. J. Sleigh (2019).	Positive and Negative Events Predict Burnout and Engagement in Athletes and Non-Athletes.
532	E	Not relevant	C.D and H.S.; December 18, 2023	Francis, L. J., G. Crea and U. McKenna (2019).	The Purpose-in-Life Scale (PILS): internal consistency reliability, concurrent validity and construct validity among Catholic priests in Italy.
533	E	Not relevant	C.D and H.S.; December 18, 2023	Schultz, C. L., R. Layton, M. B. Edwards, J. N. Bocarro, R. L. Moore, S. Tepperberg, A. Bality and M. F. Floyd (2016).	Potential Measures for Linking Park and Trail Systems to Public Health.
534	E	Not relevant	C.D and H.S.; December 18, 2023	Zinfollino, M., C. Cariddi, A. Ardito, M. Casulli, P. Malerba and N. Quaranta (2020).	Long-term evolution of the electrical stimulation for cochlear implant adult patients. The role of a progressive adaptation method.
535	E	Not relevant	C.D and H.S.; December 18, 2023	(2011). "PERNICIOUS STUFF" NINETEENTH CENTURY MEDIA, THE CHILDREN WHO LOVED THEM, AND THE ADULTS WHO WORRIED ABOUT THEM, Institute of General Semantics, Inc. 68: 304-315.
536	E	Not relevant	C.D and H.S.; December 18, 2023	Roeser, R. and S. Peck (2009).	An Education in Awareness: Self, Motivation, and Self-Regulated Learning in Contemplative Perspective.
537	E	Not relevant	C.D and H.S.; December 18, 2023	Harrison-Kahan, L. (2011). Scholars and Knights: W. E. B. Du Bois, J. E. Spingarn, and the NAACP, Indiana University Press. 18: 63-87.
538	E	Not emprical study	C.D and H.S.; December 18, 2023	Egerton, T., I. Riphagen, A. Nygård, P. Thingstad and J. Helbostad (2015).	Systematic content evaluation and review of measurement properties of questionnaires for measuring self-reported fatigue among older people.
539	E	Not relevant	C.D and H.S.; December 18, 2023	Wilner, B. (1998).	Swan Songs.
540	E	Not relevant	C.D and H.S.; December 18, 2023	Li, Y., A. Kim, O. X. Liu, B. Mastromartino, Y. Wang and J. J. Zhang (2021).	Impact of perceived value on behavior intention of parent-child runners in a marathon event.
541	E	Not relevant	C.D and H.S.; December 18, 2023	(2007).	Annual conference of the british association of sport and exercise sciences.
542	E	Not relevant	C.D and H.S.; December 18, 2023	de Vasconcelos, C. A., M. N. Vieira, G. Kecklund and H. C. Yehia (2019).	Speech Analysis for Fatigue and Sleepiness Detection of a Pilot.
543	E	Not relevant	C.D and H.S.; December 18, 2023	Cassarino, M., I. C. Tuohy and A. Setti (2019).	Sometimes Nature Doesn't Work: Absence of Attention Restoration in Older Adults Exposed to Environmental Scenes.
544	E	Not relevant	C.D and H.S.; December 18, 2023	Dudnik, E., O. Glazachev, O. Barak, A. Lavrishchev and D. Kostyuk (2009).	Effects of integrated polysensory recovery treatment on the functions of the central and autonomic nervous systems.
545	E	Not relevant	C.D and H.S.; December 18, 2023	Bertollo, M., S. di Fronso, V. Lamberti, P. Ripari, S. Comani, L. Bortoli, C. Robazza, E. Filho and V. M. Reis (2015).	To Focus or Not to Focus: Is Attention on the Core Components of Action Beneficial for Cycling Performance?
546	E	Not relevant	C.D and H.S.; December 18, 2023	Sepahvand, H., G. P. Jahromi, H. Sahraei and G. H. Meftahi (2017).	Studying the Perceptive and Cognitive Function Under the Stress of Match in Female Futsal Players.
547	E	Not relevant	C.D and H.S.; December 18, 2023	Holt, N. L., L. Homan, K. Youngoh and K. Klein (2014).	Exploring Experiences of Running an Ultramarathon.
548	E	Not relevant	C.D and H.S.; December 18, 2023	Ratner, C. and L. Hui (2003).	Theoretical and Methodological Problems in Cross–Cultural Psychology.
549	E	Not music intervention	C.D and H.S.; December 18, 2023	Li, Y. J., H. Yan, X. L. Yang and Z. Wang (2010).	Study of mental fatigue based on heart rate variability.
550	E	Not relevant	C.D and H.S.; December 18, 2023	Mori, S. (2000).	Addressing the Mental Health Concerns of International Students.
551	E	Not relevant	C.D and H.S.; December 18, 2023	(2004). Poster Session Abstracts. 41: S25-S103.
552	E	Not emprical study	C.D and H.S.; December 18, 2023	Eisenberger, R., I. L. Sucharski, S. Yalowitz, R. J. Kent, R. J. Loomis, J. R. Jones, S. Paylor, J. Aselage, M. S. Mueller and J. P. McLaughlin (2010).	The Motive for Sensory Pleasure: Enjoyment of Nature and Its Representation in Painting, Music, and Literature.
553	E	Not relevant	C.D and H.S.; December 18, 2023	AydemİR, B. and D. SevİNÇ Yilmaz (2022).	Taekwondonun Güncellenen Kuralları İle İlgili Sporcu, Antrenör ve Hakem Görüşlerinin İncelenmesi. / Examining the Opinions of Athletes, Coaches and Referees Regarding the Updated Rules of Taekwondo.
554	E	Not relevant	C.D and H.S.; December 18, 2023	Dolan, E., B. Gualano and E. S. Rawson (2019).	Beyond muscle: the effects of creatine supplementation on brain creatine, cognitive processing, and traumatic brain injury.
555	E	Not relevant	C.D and H.S.; December 18, 2023	O'Shea, H. and A. Moran (2019).	Are Fast Complex Movements Unimaginable? Pupillometric Studies of Motor Imagery in Expert Piano Playing.
556	E	Not relevant	C.D and H.S.; December 18, 2023	Ellbin, S., N. Engen, I. H. Jonsdottir and A. I. K. Nordlund (2018).	Assessment of cognitive function in patients with stress-related exhaustion using the Cognitive Assessment Battery (CAB).
557	E	Not relevant	C.D and H.S.; December 18, 2023	White, D. J., D. A. Camfield, S. Maggini, A. Pipingas, R. Silberstein, C. Stough and A. Scholey (2017).	The effect of a single dose of multivitamin and mineral combinations with and without guaraná on functional brain activity during a continuous performance task.
558	E	Not relevant	C.D and H.S.; December 18, 2023	Lobby, M. (2011).	Mental Energy.
559	E	Not relevant	C.D and H.S.; December 18, 2023	(2015).	SYMPOSIUM EXERNET. Investigación en Ejercicio y Salud: Presente y Futuro en España Granada, 7-8 de Noviembre de 2014.
560	E	Not relevant	C.D and H.S.; December 18, 2023	(2021).	NEWLY RELEASED: Content and Technology.
561	E	Not emprical study	C.D and H.S.; December 18, 2023	Roelands, B., V. Kelly, S. Russell and J. Habay (2022).	The Physiological Nature of Mental Fatigue: Current Knowledge and Future Avenues for Sport Science.
562	E	Not relevant	C.D and H.S.; December 18, 2023	(2011).	Index to Abstract Descriptors.
563	E	Not relevant	C.D and H.S.; December 18, 2023	(2014).	21st Annual Conference of the International Society for Quality of Life Research.
564	E	Not relevant	C.D and H.S.; December 18, 2023	(2004).	Monday 9th August 2004.
565	E	Not relevant	C.D and H.S.; December 18, 2023	(2004).	Thursday 12th August 2004.
566	E	Not relevant	C.D and H.S.; December 18, 2023	Smith, W., C. C. Chen, Y. J. Ryuh, Z. Pan, D. L. Gadke, L. S. Elmore-Staton, C. Y. Pan and A. Cosgriff (2019).	Effects of Dance-Exergaming on Enjoyment of Exercise and Manual Motor Function in Young Adults with Intellectual Disabilities: A Preliminary Study.
567	E	Not relevant	C.D and H.S.; December 18, 2023	(2018).	25th Annual Conference of the International Society for Quality of Life Research.
568	E	Not relevant	C.D and H.S.; December 18, 2023	(2021).	The British Association of Sport and Exercise Sciences Expert Statements.
569	E	Not relevant	C.D and H.S.; December 18, 2023	(2023).	2nd International Symposium on Biomedical and Computational Biology, BECB 2022.
570	E	Not relevant	C.D and H.S.; December 18, 2023	Shourie, N., M. Firoozabadi and K. Badie (2018).	Fuzzy adaptive neurofeedback training: An efficient neurofeedback training procedure providing a more accurate progress rate for trainee.
571	E	Not relevant	C.D and H.S.; December 18, 2023	Clare, I. C. H., E. M. Madden, A. J. Holland, C. J. T. Farrington, S. Whitson, S. Broughton, A. Lillywhite, E. Jones, K. A. Wade, M. Redley and A. P. Wagner (2017).	'What vision?': experiences of Team members in a community service for adults with intellectual disabilities.
572	E	Not relevant	C.D and H.S.; December 18, 2023	Hrázská, G. Ž. (2012).	Research of aggression in the relationship among athletes in figure skating and their coaches.
573	E	Not relevant	C.D and H.S.; December 18, 2023	Huber, D. L., D. G. Thomas, M. Danduran, T. B. Meier, M. A. McCrea and L. D. Nelson (2019).	Quantifying Activity Levels After Sport-Related Concussion Using Actigraph and Mobile (mHealth) Technologies.
574	E	Not relevant	C.D and H.S.; December 18, 2023	(2022).	ABSTRACT.
575	E	Not relevant	C.D and H.S.; December 18, 2023	Zhu, J., Y. P. Zhu and G. Song (2023).	Effect of Probiotic Yogurt Supplementation(<i>Bifidobacterium animalis</i> ssp. lactis BB-12) on Gut Microbiota of Female Taekwondo Athletes and Its Relationship with Exercise-Related Psychological Fatigue.
576	E	Not relevant	C.D and H.S.; December 18, 2023	Dobrotvorskaja, E. (1992).	Soviet teens of the 1970s: Rock generation, rock refusal , rock context.
577	E	Not relevant	C.D and H.S.; December 18, 2023	Bass, A. (2005).	Reflections on Flat Mountain.
578	E	Not relevant	C.D and H.S.; December 18, 2023	Linden, D., M. Tops and A. B. Bakker (2021).	Go with the flow: A neuroscientific view on being fully engaged.
579	E	Not relevant	C.D and H.S.; December 18, 2023	Saddoud, A., G. Rekik, Y. Belkhir, N. Kammoun, S. Hidouri, M. Chlif and M. Jarraya (2023).	One night of total sleep deprivation impairs decision-making skills, anaerobic performances, mood states, and perceptual responses in elite Kung-Fu athletes.
580	E	Not relevant	C.D and H.S.; December 18, 2023	Kekecs, Z., A. Szekely and K. Varga (2016).	Alterations in electrodermal activity and cardiac parasympathetic tone during hypnosis.
581	E	Not relevant	C.D and H.S.; December 18, 2023	Tajik, N., M. Tajik, I. Mack and P. Enck (2017).	The potential effects of chlorogenic acid, the main phenolic components in coffee, on health: a comprehensive review of the literature.
582	E	Not relevant	C.D and H.S.; December 18, 2023	Han, L., H. C. Zhang, Z. X. Xiang, J. Z. Shang, S. Anjani, Y. Song and P. Vink (2021).	Desktop lighting for comfortable use of a computer screen.
583	E	Not relevant	C.D and H.S.; December 18, 2023	Nicolas, S. (2016).	THE IMPORTANCE OF INSTRUMENT MAKERS FOR THE DEVELOPMENT OF EXPERIMENTAL PSYCHOLOGY: THE CASE OF ALFRED BINET AT THE SORBONNE LABORATORY.
584	E	Not relevant	C.D and H.S.; December 18, 2023	Abbott, L. C., D. Taff, P. Newman, J. A. Benfield and A. J. Mowen (2016).	The Influence of Natural Sounds on Attention Restoration.
585	E	Not relevant	C.D and H.S.; December 18, 2023	Blumenstein, B. and R. Lidor (2008).	PSYCHOLOGICAL PREPARATION IN THE OLYMPIC VILLAGE: A FOUR-PHASE APPROACH.
	Explanation of how missing data were handled: A manual search of Google Scholar was performed to retrieve missing studies, including article citations and free-text searches. Moreover, all identified articles underwent reference list screening to identify any publications not initially found during the database searches.
