# Supplementary material for: Does music counteract mental fatigue? A systematic review
Source: PLoS One. 2025 Jan 3;20(1):e0316252. doi: 10.1371/journal.pone.0316252 (PMC11698372; doi:10.1371/journal.pone.0316252)
Supplement: S2 File — (XLSX) [file pone.0316252.s003.xlsx]

## Sheet: Sheet1
Study design evaluated by RoB 2.0 tool
Study ID	Assessors and date	Experimental	Comparator	Outcome	Aim	1.1	1.2	1.3	1.0 Algorithm result	1.0 Assessor's Judgement	S.1	S.2	S.3	S Algorithm result	S Assessor's Judgement	2.1	2.2	2.3	2.4	2.5	2.6	2.7	2.0 Algorithm result	2.0 Assessor's Judgement	3.1	3.2	3.3	3.4	3.0 Algorithm result	3.0 Assessor's judgement	4.1	4.2	4.3	4.4	4.5	4.0 Algorithm result	4.0 Assessor's Judgement	5.1	5.2	5.3	5.4	5.0 Algorithm result	5.0 Assessor's Judgement	Algorithm's overall Judgement	Assessor's overall Judgement
Chen 2008	CD and HS; January.10. 2024	Music	No music	Mental fatigue	assignment to intervention (the 'intention-to-treat' effect)	PY	PY	PY	Some concerns	Some concerns	PY	NA	PY	Low	Low	PN	NI	PN	NA	NA	PY	NA	Low	Low	NI	PN	NI	PN	Some concerns	Some concerns	PN	PN	PN	NA	NA	Low	Low	PY	PN	PN	PN	Low	Low	Some concerns	Some concerns
Lam 2019	CD and HS; January.10. 2024	Music	No music	Mental fatigue	assignment to intervention (the 'intention-to-treat' effect)	PY	PY	PN	Low	Low	PY	NA	PY	Low	Low	PN	PN	NA	NA	NA	PY	NA	Low	Low	PY	NA	NA	NA	Low	Low	PN	PN	PY	PY	PN	Some concerns	Some concerns	PY	PN	PN	PN	Low	Low	Some concerns	Some concerns
Seo 2019	CD and HS; January.10. 2024	Music	No music	Mental fatigue	assignment to intervention (the 'intention-to-treat' effect)	PN	PN	NI	High	High	PN	NI	NI	Some concerns	Some concerns	PN	NI	NI	NA	NA	NI	PN	Some concerns	Some concerns	PN	PN	NI	NI	High	High	PN	PN	PN	NA	NA	Low	Low	PY	PN	PN	PN	Low	Low	High	High
Lam 2022	CD and HS; January.10. 2024	Music	No music	Mental fatigue	assignment to intervention (the 'intention-to-treat' effect)	PY	PY	PN	Low	Low	PY	NA	PY	Low	Low	PN	PN	NA	NA	NA	PY	NA	Low	Low	PY	NA	NA	NA	Low	Low	PN	PN	PN	NA	NA	Low	Low	PY	PN	PN	PN	Low	Low	Low	Low
Gao 2023	CD and HS; January.10. 2024	Music	No music	Mental fatigue	assignment to intervention (the 'intention-to-treat' effect)	NI	NI	NI	Some concerns	Some concerns	PY	NA	PY	Low	Low	PN	PN	NA	NA	NA	PY	NA	Low	Low	PY	NA	NA	NA	Low	Low	PN	PN	PN	NA	NA	Low	Low	PY	PN	PN	PN	Low	Low	Some concerns	Some concerns
Zhou 2023	CD and HS; January.10. 2024	Music	No music	Mental fatigue	assignment to intervention (the 'intention-to-treat' effect)	PY	PY	PN	Low	Low	PY	NA	PY	Low	Low	PN	PN	NA	NA	NA	PY	NA	Low	Low	PY	NA	NA	NA	Low	Low	PN	PN	PN	NA	NA	Low	Low	PY	PN	PN	PN	Low	Low	Low	Low
Study design evaluated by RoB 2.0 for crossover tool
Study ID	Assessors and date	Experimental	Comparator	Outcome	Aim	1.1	1.2	1.3	1.0 Algorithm result	1.0 Assessor's Judgement	/	/	/	/	/	2.1	2.2	2.3	2.4	2.5	2.6	2.7	2.0 Algorithm result	2.0 Assessor's Judgement	3.1	3.2	3.3	3.4	3.0 Algorithm result	3.0 Assessor's judgement	4.1	4.2	4.3	4.4	4.5	4.0 Algorithm result	4.0 Assessor's Judgement	5.1	5.2	5.3	/	5.0 Algorithm result	5.0 Assessor's Judgement	Algorithm's overall Judgement	Assessor's overall Judgement
Guo et al. (2005)	CD and HS; January.10. 2024	Music	No music	Mental fatigue	assignment to intervention (the 'intention-to-treat' effect)	PY	PY	PN	Low	Low	/	/	/	/	/	PN	PN	NA	NA	NA	PY	NA	Low	Low	PY	NA	NA	NA	Low	Low	PN	PN	PN	NA	NA	Low	Low	PY	PN	PN	/	Low	Low	Low	Low
Jacquet et al. (2021)	CD and HS; January.10. 2024	Music	No music	Mental fatigue	assignment to intervention (the 'intention-to-treat' effect)	PY	PY	PY	Some concerns	Some concerns	/	/	/	/	/	PN	PN	NA	NA	NA	PY	NA	Low	Low	PY	NA	NA	NA	Low	Low	PN	PN	PN	NA	NA	Low	Low	PY	PN	PN	/	Low	Low	Some concerns	Some concerns
Coimbra (2021)	CD and HS; January.10. 2024	Music	No music	Mental fatigue	assignment to intervention (the 'intention-to-treat' effect)	PY	PY	PY	Some concerns	Some concerns	/	/	/	/	/	PY	PN	PN	NA	NA	PN	PN	Some concerns	Some concerns	PY	NA	NA	NA	Low	Low	PY	PN	NA	NA	NA	High	High	PY	PN	PN	/	Low	Low	High	High
